# Supplementary material for: Post-COVID spirometric abnormalities in workers with intermittent high-altitude exposure: A cross-sectional study in Peru
Source: PLoS One. 2026 May 18;21(5):e0329054. doi: 10.1371/journal.pone.0329054 (PMC13183208; doi:10.1371/journal.pone.0329054)
Supplement: S1 Dataset — (XLSX) [file pone.0329054.s003.xlsx]

## Sheet: Sheet1
id	Age (years)	Age_group	Sex	BMI (kg/m2)	BMI_cat	Charlson_index	Covid_severity	Ocupación_num	Job_time (category)	ToxicExposure_time	High_job_time	VEF1	VEF1cat	CFV	cvf80	Tiffeneau_Index	tif70	Abnormal_espiro
15	28	< 40 years	Female	25.98	BMI Overweight	No	COVID-Intensive carre unit	Environmental Health and Safety	3-4.9 years	Lung irritant 1-2.9 years	HIgh altitude 0 -3.9 years	89.35	>70	0.7448	Abnormal	119.965	Normal	Abnormal
17	28	< 40 years	Male	22.21	Normal	No	COVID- ambulatory	Environmental Health and Safety	3-4.9 years	Lung irritant > 5 years	HIgh altitude 0 -3.9 years	88.94	>70	0.7865	Abnormal	113.083	Normal	Abnormal
18	32	< 40 years	Female	35.3	BMI obesity	Charlson index (low burden)	COVID-Hospitalized	Environmental Health and Safety	3-4.9 years	Lung irritant 1-2.9 years	HIgh altitude 0 -3.9 years	88.64	>70	0.7874	Abnormal	112.573	Normal	Abnormal
30	36	< 40 years	Male	27.1	BMI Overweight	No	COVID- ambulatory	Environmental Health and Safety	3-4.9 years	Lung irritant 1-2.9 years	High altitude 4-6.9 years	83	>70	0.7416	Abnormal	111.92	Normal	Abnormal
31	35	< 40 years	Female	28.92	BMI Overweight	Charlson index (high burden)	COVID-Hospitalized	Environmental Health and Safety	3-4.9 years	Lung irritant 1-2.9 years	HIgh altitude 0 -3.9 years	82.93	>70	0.7868	Abnormal	105.402	Normal	Abnormal
40	26	< 40 years	Female	29.97	BMI Overweight	Charlson index (low burden)	COVID- ambulatory	Environmental Health and Safety	3-4.9 years	Lung irritant No	HIgh altitude 0 -3.9 years	80.06	>70	0.8534	Normal	93.813	Normal	Normal
41	30	< 40 years	Female	26.26	BMI Overweight	No	COVID- ambulatory	Environmental Health and Safety	3-4.9 years	Lung irritant No	HIgh altitude 0 -3.9 years	80.05	>70	0.8494	Normal	94.243	Normal	Normal
53	33	< 40 years	Male	21.78	Normal	No	COVID- ambulatory	Environmental Health and Safety	3-4.9 years	Lung irritant No	HIgh altitude 0 -3.9 years	78.66	>70	0.9994	Normal	78.7072	Normal	Normal
92	30	< 40 years	Male	24.79	Normal	No	COVID- ambulatory	Environmental Health and Safety	3-4.9 years	Lung irritant No	High altitude > 7 years	53.3	50–59	0.793	Abnormal	67.2131	Abnormal	Abnormal
94	27	< 40 years	Male	22.02	Normal	Charlson index (low burden)	COVID-Hospitalized	Environmental Health and Safety	3-4.9 years	Lung irritant 3-4.9 años	High altitude > 7 years	53.06	50–59	0.8869	Normal	59.8264	Abnormal	Abnormal
97	37	< 40 years	Male	28.89	BMI Overweight	Charlson index (high burden)	COVID- ambulatory	Environmental Health and Safety	3-4.9 years	Lung irritant No	High altitude 4-6.9 years	52.36	50–59	0.8642	Normal	60.5878	Abnormal	Abnormal
109	32	< 40 years	Male	26.43	BMI Overweight	No	COVID- ambulatory	Environmental Health and Safety	3-4.9 years	Lung irritant 3-4.9 años	HIgh altitude 0 -3.9 years	49.93	35–49	0.7858	Abnormal	63.5403	Abnormal	Abnormal
121	39	< 40 years	Female	24.88	Normal	Charlson index (high burden)	COVID-Intensive carre unit	Environmental Health and Safety	3-4.9 years	Lung irritant No	High altitude 4-6.9 years	47.08	35–49	0.7524	Abnormal	62.5731	Abnormal	Abnormal
127	34	< 40 years	Male	26.55	BMI Overweight	No	COVID- ambulatory	Environmental Health and Safety	3-4.9 years	Lung irritant No	High altitude > 7 years	46.04	35–49	0.786	Abnormal	58.5751	Abnormal	Abnormal
138	36	< 40 years	Male	20.38	Normal	No	COVID- ambulatory	Environmental Health and Safety	3-4.9 years	Lung irritant > 5 years	HIgh altitude 0 -3.9 years	42.39	35–49	0.7846	Abnormal	54.0275	Abnormal	Abnormal
153	29	< 40 years	Female	29.16	BMI Overweight	No	COVID-Hospitalized	Environmental Health and Safety	5-6.9 years	Lung irritant 1-2.9 years	HIgh altitude 0 -3.9 years	92.33	>70	0.8682	Normal	106.346	Normal	Normal
154	38	< 40 years	Male	24.5	Normal	Charlson index (low burden)	COVID- ambulatory	Environmental Health and Safety	5-6.9 years	Lung irritant 3-4.9 años	High altitude 4-6.9 years	91.84	>70	0.9305	Normal	98.6996	Normal	Normal
158	39	< 40 years	Female	29.87	BMI Overweight	No	COVID- ambulatory	Environmental Health and Safety	5-6.9 years	Lung irritant 1-2.9 years	HIgh altitude 0 -3.9 years	90.36	>70	0.9329	Normal	96.8593	Normal	Normal
170	39	< 40 years	Female	22.97	Normal	Charlson index (high burden)	COVID- ambulatory	Environmental Health and Safety	5-6.9 years	Lung irritant 1-2.9 years	HIgh altitude 0 -3.9 years	85.77	>70	0.7577	Abnormal	113.198	Normal	Abnormal
175	29	< 40 years	Male	30.29	BMI obesity	No	COVID-Hospitalized	Environmental Health and Safety	5-6.9 years	Lung irritant 3-4.9 años	High altitude > 7 years	83.9	>70	0.7237	Abnormal	115.932	Normal	Abnormal
179	32	< 40 years	Female	19.64	Normal	No	COVID- ambulatory	Environmental Health and Safety	5-6.9 years	Lung irritant No	HIgh altitude 0 -3.9 years	82.43	>70	0.9342	Normal	88.2359	Normal	Normal
194	25	< 40 years	Male	21.66	Normal	Charlson index (high burden)	COVID- ambulatory	Environmental Health and Safety	5-6.9 years	Lung irritant No	High altitude 4-6.9 years	75.16	>70	0.7108	Abnormal	105.74	Normal	Abnormal
212	39	< 40 years	Male	23.95	Normal	No	COVID- ambulatory	Environmental Health and Safety	5-6.9 years	Lung irritant > 5 years	High altitude > 7 years	53.14	50–59	0.8112	Normal	65.5079	Abnormal	Abnormal
213	31	< 40 years	Male	27.81	BMI Overweight	No	COVID-Hospitalized	Environmental Health and Safety	5-6.9 years	Lung irritant No	High altitude > 7 years	52.68	50–59	0.7586	Abnormal	69.4437	Abnormal	Abnormal
215	39	< 40 years	Female	28.97	BMI Overweight	No	COVID-Hospitalized	Environmental Health and Safety	5-6.9 years	Lung irritant 1-2.9 years	High altitude > 7 years	52.13	50–59	0.7886	Abnormal	66.1045	Abnormal	Abnormal
220	32	< 40 years	Female	26.75	BMI Overweight	No	COVID- ambulatory	Environmental Health and Safety	5-6.9 years	Lung irritant No	High altitude > 7 years	49.78	35–49	0.7733	Abnormal	64.3735	Abnormal	Abnormal
234	25	< 40 years	Female	28.52	BMI Overweight	No	COVID-Hospitalized	Environmental Health and Safety	5-6.9 years	Lung irritant 3-4.9 años	High altitude > 7 years	47.43	35–49	0.7133	Abnormal	66.4938	Abnormal	Abnormal
245	26	< 40 years	Female	21.09	Normal	Charlson index (high burden)	COVID- ambulatory	Environmental Health and Safety	5-6.9 years	Lung irritant No	High altitude > 7 years	45.85	35–49	0.7674	Abnormal	59.7472	Abnormal	Abnormal
247	30	< 40 years	Female	37.53	BMI obesity	Charlson index (low burden)	COVID- ambulatory	Environmental Health and Safety	5-6.9 years	Lung irritant 1-2.9 years	High altitude > 7 years	45.63	35–49	0.7256	Abnormal	62.8859	Abnormal	Abnormal
253	32	< 40 years	Male	24.7	Normal	No	COVID- ambulatory	Environmental Health and Safety	5-6.9 years	Lung irritant No	High altitude > 7 years	44.27	35–49	0.7218	Abnormal	61.3328	Abnormal	Abnormal
255	25	< 40 years	Female	24.41	Normal	No	COVID-Hospitalized	Environmental Health and Safety	5-6.9 years	Lung irritant 3-4.9 años	HIgh altitude 0 -3.9 years	43.77	35–49	0.7412	Abnormal	59.0529	Abnormal	Abnormal
269	30	< 40 years	Male	25.22	BMI Overweight	No	COVID- ambulatory	Environmental Health and Safety	≥7 years	Lung irritant 1-2.9 years	HIgh altitude 0 -3.9 years	95.46	>70	0.853	Normal	111.911	Normal	Normal
272	27	< 40 years	Male	28.12	BMI Overweight	Charlson index (low burden)	COVID- ambulatory	Environmental Health and Safety	≥7 years	Lung irritant No	High altitude 4-6.9 years	94.35	>70	0.821	Normal	114.921	Normal	Normal
295	27	< 40 years	Male	28.58	BMI Overweight	Charlson index (low burden)	COVID- ambulatory	Environmental Health and Safety	≥7 years	Lung irritant > 5 years	HIgh altitude 0 -3.9 years	85.37	>70	0.7276	Abnormal	117.331	Normal	Abnormal
304	29	< 40 years	Female	25.92	BMI Overweight	No	COVID- ambulatory	Environmental Health and Safety	≥7 years	Lung irritant No	High altitude 4-6.9 years	81.51	>70	0.8995	Normal	90.617	Normal	Normal
319	38	< 40 years	Female	26.64	BMI Overweight	Charlson index (low burden)	COVID-Hospitalized	Environmental Health and Safety	≥7 years	Lung irritant 1-2.9 years	HIgh altitude 0 -3.9 years	76.67	>70	1.0767	Normal	71.2083	Normal	Normal
327	32	< 40 years	Male	29.8	BMI Overweight	Charlson index (high burden)	COVID-Hospitalized	Environmental Health and Safety	≥7 years	Lung irritant 1-2.9 years	HIgh altitude 0 -3.9 years	73.63	>70	0.7427	Abnormal	99.1383	Normal	Abnormal
344	29	< 40 years	Male	27.4	BMI Overweight	Charlson index (high burden)	COVID-Hospitalized	Environmental Health and Safety	≥7 years	Lung irritant 1-2.9 years	High altitude 4-6.9 years	53.74	50–59	0.7836	Abnormal	68.5809	Abnormal	Abnormal
357	36	< 40 years	Male	33.71	BMI obesity	Charlson index (low burden)	COVID-Hospitalized	Environmental Health and Safety	≥7 years	Lung irritant > 5 years	High altitude 4-6.9 years	49.01	35–49	0.7591	Abnormal	64.5633	Abnormal	Abnormal
373	35	< 40 years	Male	30.03	BMI obesity	No	COVID-Hospitalized	Environmental Health and Safety	≥7 years	Lung irritant 3-4.9 años	High altitude 4-6.9 years	45.47	35–49	0.7916	Abnormal	57.4406	Abnormal	Abnormal
389	31	< 40 years	Male	23.5	Normal	Charlson index (low burden)	COVID-Hospitalized	Environmental Health and Safety	≥7 years	Lung irritant 3-4.9 años	High altitude 4-6.9 years	42.61	35–49	0.7685	Abnormal	55.4457	Abnormal	Abnormal
394	39	< 40 years	Male	24.1	Normal	Charlson index (low burden)	COVID-Intensive carre unit	Environmental Health and Safety	≥7 years	Lung irritant No	High altitude 4-6.9 years	42.19	35–49	0.7344	Abnormal	57.4483	Abnormal	Abnormal
397	30	< 40 years	Female	26.62	BMI Overweight	No	COVID- ambulatory	Environmental Health and Safety	≥7 years	Lung irritant No	High altitude > 7 years	31.57	<35	0.7407	Abnormal	42.6218	Abnormal	Abnormal
10	40	Age 40-49 years	Male	33.12	BMI obesity	Charlson index (high burden)	COVID- ambulatory	Administrative	3-4.9 years	Lung irritant No	High altitude 4-6.9 years	90.61	>70	0.705	Abnormal	128.525	Normal	Abnormal
47	48	Age 40-49 years	Female	25.91	BMI Overweight	No	COVID-Hospitalized	Administrative	3-4.9 years	Lung irritant No	High altitude 4-6.9 years	79.39	>70	0.8792	Normal	90.298	Normal	Normal
64	47	Age 40-49 years	Female	29.07	BMI Overweight	Charlson index (low burden)	COVID- ambulatory	Administrative	3-4.9 years	Lung irritant No	High altitude 4-6.9 years	73.53	>70	0.7437	Abnormal	98.8705	Normal	Abnormal
96	43	Age 40-49 years	Female	30.89	BMI obesity	Charlson index (low burden)	COVID- ambulatory	Administrative	3-4.9 years	Lung irritant 1-2.9 years	High altitude > 7 years	52.57	50–59	0.757	Abnormal	69.4452	Abnormal	Abnormal
110	47	Age 40-49 years	Male	28.35	BMI Overweight	Charlson index (high burden)	COVID- ambulatory	Administrative	3-4.9 years	Lung irritant 3-4.9 años	High altitude > 7 years	49.63	35–49	0.7822	Abnormal	63.4492	Abnormal	Abnormal
120	48	Age 40-49 years	Female	33.75	BMI obesity	No	COVID-Hospitalized	Administrative	3-4.9 years	Lung irritant No	High altitude > 7 years	47.29	35–49	0.7779	Abnormal	60.7919	Abnormal	Abnormal
145	47	Age 40-49 years	Female	17.79	Normal	Charlson index (low burden)	COVID- ambulatory	Administrative	5-6.9 years	Lung irritant > 5 years	High altitude > 7 years	96.26	>70	0.7154	Abnormal	134.554	Normal	Abnormal
157	41	Age 40-49 years	Female	26.26	BMI Overweight	No	COVID- ambulatory	Administrative	5-6.9 years	Lung irritant 3-4.9 años	HIgh altitude 0 -3.9 years	90.59	>70	0.98	Normal	92.4388	Normal	Normal
221	47	Age 40-49 years	Female	33.79	BMI obesity	No	COVID- ambulatory	Administrative	5-6.9 years	Lung irritant 3-4.9 años	High altitude > 7 years	49.28	35–49	0.7947	Abnormal	62.0108	Abnormal	Abnormal
232	42	Age 40-49 years	Female	23.84	Normal	Charlson index (low burden)	COVID- ambulatory	Administrative	5-6.9 years	Lung irritant 3-4.9 años	High altitude > 7 years	47.69	35–49	0.7358	Abnormal	64.8138	Abnormal	Abnormal
240	48	Age 40-49 years	Male	28.33	BMI Overweight	No	COVID- ambulatory	Administrative	5-6.9 years	Lung irritant No	High altitude 4-6.9 years	46.18	35–49	0.7705	Abnormal	59.9351	Abnormal	Abnormal
283	48	Age 40-49 years	Female	25.05	BMI Overweight	Charlson index (low burden)	COVID-Hospitalized	Administrative	≥7 years	Lung irritant No	HIgh altitude 0 -3.9 years	88.03	>70	0.9046	Normal	97.3137	Normal	Normal
286	46	Age 40-49 years	Male	21.59	Normal	Charlson index (high burden)	COVID- ambulatory	Administrative	≥7 years	Lung irritant 3-4.9 años	HIgh altitude 0 -3.9 years	87.38	>70	0.7366	Abnormal	118.626	Normal	Abnormal
288	40	Age 40-49 years	Female	21.88	Normal	No	COVID-Hospitalized	Administrative	≥7 years	Lung irritant No	HIgh altitude 0 -3.9 years	87.18	>70	0.887	Normal	98.2864	Normal	Normal
290	48	Age 40-49 years	Female	34.02	BMI obesity	Charlson index (high burden)	COVID-Hospitalized	Administrative	≥7 years	Lung irritant No	HIgh altitude 0 -3.9 years	86.98	>70	0.7845	Abnormal	110.873	Normal	Abnormal
317	47	Age 40-49 years	Male	24.4	Normal	No	COVID- ambulatory	Administrative	≥7 years	Lung irritant 3-4.9 años	High altitude 4-6.9 years	76.76	>70	0.8405	Normal	91.3266	Normal	Normal
367	48	Age 40-49 years	Female	27.6	BMI Overweight	Charlson index (low burden)	COVID-Hospitalized	Administrative	≥7 years	Lung irritant 1-2.9 years	HIgh altitude 0 -3.9 years	46.42	35–49	0.7511	Abnormal	61.8027	Abnormal	Abnormal
392	47	Age 40-49 years	Male	26.7	BMI Overweight	No	COVID- ambulatory	Administrative	≥7 years	Lung irritant 1-2.9 years	High altitude > 7 years	42.32	35–49	0.7037	Abnormal	60.1393	Abnormal	Abnormal
8	45	Age 40-49 years	Female	32.47	BMI obesity	Charlson index (high burden)	COVID- ambulatory	Environmental Health and Safety	3-4.9 years	Lung irritant 3-4.9 años	High altitude > 7 years	91.71	>70	0.7503	Abnormal	122.231	Normal	Abnormal
19	49	Age 40-49 years	Male	18.73	Normal	Charlson index (low burden)	COVID- ambulatory	Environmental Health and Safety	3-4.9 years	Lung irritant 3-4.9 años	HIgh altitude 0 -3.9 years	87.68	>70	1.0979	Normal	79.8616	Normal	Normal
25	47	Age 40-49 years	Male	24.39	Normal	No	COVID-Hospitalized	Environmental Health and Safety	3-4.9 years	Lung irritant 1-2.9 years	HIgh altitude 0 -3.9 years	84.49	>70	0.8704	Normal	97.0703	Normal	Normal
67	46	Age 40-49 years	Male	27.11	BMI Overweight	Charlson index (high burden)	COVID- ambulatory	Environmental Health and Safety	3-4.9 years	Lung irritant No	High altitude 4-6.9 years	71.36	>70	0.7677	Abnormal	92.953	Normal	Abnormal
74	42	Age 40-49 years	Female	28.54	BMI Overweight	Charlson index (low burden)	COVID-Hospitalized	Environmental Health and Safety	3-4.9 years	Lung irritant No	High altitude > 7 years	62.81	60–69	0.902	Normal	69.6341	Abnormal	Abnormal
82	44	Age 40-49 years	Male	36.78	BMI obesity	No	COVID-Hospitalized	Environmental Health and Safety	3-4.9 years	Lung irritant 3-4.9 años	High altitude 4-6.9 years	58.35	50–59	0.8729	Normal	66.8461	Abnormal	Abnormal
88	46	Age 40-49 years	Male	27.27	BMI Overweight	Charlson index (high burden)	COVID- ambulatory	Environmental Health and Safety	3-4.9 years	Lung irritant No	High altitude 4-6.9 years	54.59	50–59	0.8873	Normal	61.5237	Abnormal	Abnormal
105	49	Age 40-49 years	Male	39.32	BMI obesity	Charlson index (low burden)	COVID-Hospitalized	Environmental Health and Safety	3-4.9 years	Lung irritant 3-4.9 años	HIgh altitude 0 -3.9 years	50.42	50–59	0.8723	Normal	57.8012	Abnormal	Abnormal
129	49	Age 40-49 years	Male	24.96	Normal	No	COVID- ambulatory	Environmental Health and Safety	3-4.9 years	Lung irritant 3-4.9 años	High altitude 4-6.9 years	45.34	35–49	0.7678	Abnormal	59.0518	Abnormal	Abnormal
133	42	Age 40-49 years	Female	24.82	Normal	No	COVID- ambulatory	Environmental Health and Safety	3-4.9 years	Lung irritant 1-2.9 years	HIgh altitude 0 -3.9 years	45.13	35–49	0.7421	Abnormal	60.8139	Abnormal	Abnormal
137	46	Age 40-49 years	Male	29.12	BMI Overweight	No	COVID-Intensive carre unit	Environmental Health and Safety	3-4.9 years	Lung irritant 1-2.9 years	HIgh altitude 0 -3.9 years	42.43	35–49	0.7116	Abnormal	59.6262	Abnormal	Abnormal
146	40	Age 40-49 years	Female	26.84	BMI Overweight	No	COVID- ambulatory	Environmental Health and Safety	5-6.9 years	Lung irritant 3-4.9 años	High altitude 4-6.9 years	95.46	>70	0.8095	Normal	117.925	Normal	Normal
148	44	Age 40-49 years	Female	19.89	Normal	Charlson index (low burden)	COVID-Hospitalized	Environmental Health and Safety	5-6.9 years	Lung irritant No	High altitude 4-6.9 years	94.46	>70	0.8783	Normal	107.549	Normal	Normal
156	48	Age 40-49 years	Female	27.07	BMI Overweight	No	COVID-Hospitalized	Environmental Health and Safety	5-6.9 years	Lung irritant No	HIgh altitude 0 -3.9 years	90.64	>70	0.9165	Normal	98.898	Normal	Normal
163	48	Age 40-49 years	Female	21.31	Normal	No	COVID-Intensive carre unit	Environmental Health and Safety	5-6.9 years	Lung irritant No	HIgh altitude 0 -3.9 years	87.8	>70	0.7056	Abnormal	124.433	Normal	Abnormal
173	41	Age 40-49 years	Male	25.76	BMI Overweight	No	COVID- ambulatory	Environmental Health and Safety	5-6.9 years	Lung irritant No	HIgh altitude 0 -3.9 years	84.84	>70	0.8875	Normal	95.5944	Normal	Normal
204	46	Age 40-49 years	Female	23.68	Normal	No	COVID- ambulatory	Environmental Health and Safety	5-6.9 years	Lung irritant 3-4.9 años	HIgh altitude 0 -3.9 years	59.34	50–59	0.9034	Normal	65.6852	Abnormal	Abnormal
214	40	Age 40-49 years	Female	25.92	BMI Overweight	No	COVID- ambulatory	Environmental Health and Safety	5-6.9 years	Lung irritant No	High altitude > 7 years	52.2	50–59	0.7713	Abnormal	67.6779	Abnormal	Abnormal
227	48	Age 40-49 years	Female	26.78	BMI Overweight	No	COVID-Hospitalized	Environmental Health and Safety	5-6.9 years	Lung irritant 3-4.9 años	High altitude 4-6.9 years	48.34	35–49	0.7745	Abnormal	62.4145	Abnormal	Abnormal
229	49	Age 40-49 years	Female	20.57	Normal	Charlson index (high burden)	COVID- ambulatory	Environmental Health and Safety	5-6.9 years	Lung irritant No	High altitude 4-6.9 years	47.91	35–49	0.7631	Abnormal	62.7834	Abnormal	Abnormal
260	46	Age 40-49 years	Male	34.01	BMI obesity	No	COVID- ambulatory	Environmental Health and Safety	5-6.9 years	Lung irritant No	HIgh altitude 0 -3.9 years	42.77	35–49	0.725	Abnormal	58.9931	Abnormal	Abnormal
266	45	Age 40-49 years	Male	31.37	BMI obesity	No	COVID- ambulatory	Environmental Health and Safety	5-6.9 years	Lung irritant 1-2.9 years	HIgh altitude 0 -3.9 years	31.11	<35	0.7128	Abnormal	43.6448	Abnormal	Abnormal
267	46	Age 40-49 years	Female	23.2	Normal	Charlson index (low burden)	COVID- ambulatory	Environmental Health and Safety	5-6.9 years	Lung irritant 1-2.9 years	High altitude > 7 years	30.42	<35	0.751	Abnormal	40.506	Abnormal	Abnormal
273	41	Age 40-49 years	Male	29.53	BMI Overweight	Charlson index (low burden)	COVID- ambulatory	Environmental Health and Safety	≥7 years	Lung irritant 1-2.9 years	HIgh altitude 0 -3.9 years	94.34	>70	0.8665	Normal	108.875	Normal	Normal
293	43	Age 40-49 years	Female	29.85	BMI Overweight	Charlson index (low burden)	COVID-Intensive carre unit	Environmental Health and Safety	≥7 years	Lung irritant 3-4.9 años	High altitude > 7 years	85.98	>70	0.7247	Abnormal	118.642	Normal	Abnormal
296	49	Age 40-49 years	Male	26.9	BMI Overweight	No	COVID- ambulatory	Environmental Health and Safety	≥7 years	Lung irritant No	HIgh altitude 0 -3.9 years	84.97	>70	0.8861	Normal	95.8921	Normal	Normal
320	41	Age 40-49 years	Male	29.02	BMI Overweight	No	COVID-Hospitalized	Environmental Health and Safety	≥7 years	Lung irritant No	HIgh altitude 0 -3.9 years	76.6	>70	0.875	Normal	87.5429	Normal	Normal
329	46	Age 40-49 years	Male	31.21	BMI obesity	Charlson index (high burden)	COVID- ambulatory	Environmental Health and Safety	≥7 years	Lung irritant 1-2.9 years	High altitude > 7 years	69.22	60–69	0.7774	Abnormal	89.0404	Normal	Abnormal
334	45	Age 40-49 years	Male	21.48	Normal	No	COVID- ambulatory	Environmental Health and Safety	≥7 years	Lung irritant No	High altitude 4-6.9 years	61.23	60–69	0.8938	Normal	68.5053	Abnormal	Abnormal
336	43	Age 40-49 years	Female	22.5	Normal	No	COVID- ambulatory	Environmental Health and Safety	≥7 years	Lung irritant 1-2.9 years	High altitude 4-6.9 years	57.91	50–59	0.8767	Normal	66.0545	Abnormal	Abnormal
348	47	Age 40-49 years	Female	23.31	Normal	Charlson index (high burden)	COVID- ambulatory	Environmental Health and Safety	≥7 years	Lung irritant No	High altitude > 7 years	52.07	50–59	0.76	Abnormal	68.5132	Abnormal	Abnormal
361	48	Age 40-49 years	Female	27.46	BMI Overweight	Charlson index (high burden)	COVID- ambulatory	Environmental Health and Safety	≥7 years	Lung irritant 3-4.9 años	High altitude > 7 years	47.23	35–49	0.7791	Abnormal	60.6212	Abnormal	Abnormal
368	40	Age 40-49 years	Female	24.49	Normal	Charlson index (low burden)	COVID- ambulatory	Environmental Health and Safety	≥7 years	Lung irritant > 5 years	High altitude > 7 years	46.37	35–49	0.7546	Abnormal	61.4498	Abnormal	Abnormal
382	48	Age 40-49 years	Male	18.85	Normal	No	COVID-Intensive carre unit	Environmental Health and Safety	≥7 years	Lung irritant 3-4.9 años	HIgh altitude 0 -3.9 years	43.5	35–49	0.7567	Abnormal	57.4865	Abnormal	Abnormal
387	49	Age 40-49 years	Male	20.19	Normal	No	COVID- ambulatory	Environmental Health and Safety	≥7 years	Lung irritant 3-4.9 años	High altitude > 7 years	42.78	35–49	0.7933	Abnormal	53.9266	Abnormal	Abnormal
5	47	Age 40-49 years	Female	23.04	Normal	No	COVID- ambulatory	Operator	3-4.9 years	Lung irritant 1-2.9 years	High altitude > 7 years	94.69	>70	0.7688	Abnormal	123.166	Normal	Abnormal
57	43	Age 40-49 years	Male	22.68	Normal	No	COVID- ambulatory	Operator	3-4.9 years	Lung irritant 3-4.9 años	High altitude 4-6.9 years	77.64	>70	0.8322	Normal	93.2949	Normal	Normal
81	44	Age 40-49 years	Female	33.66	BMI obesity	No	COVID-Hospitalized	Operator	3-4.9 years	Lung irritant No	High altitude 4-6.9 years	59.06	50–59	0.8568	Normal	68.9309	Abnormal	Abnormal
114	46	Age 40-49 years	Female	28.51	BMI Overweight	Charlson index (low burden)	COVID- ambulatory	Operator	3-4.9 years	Lung irritant No	High altitude > 7 years	48.11	35–49	0.7697	Abnormal	62.5049	Abnormal	Abnormal
185	42	Age 40-49 years	Male	26	BMI Overweight	Charlson index (low burden)	COVID- ambulatory	Operator	5-6.9 years	Lung irritant No	High altitude 4-6.9 years	80.98	>70	0.8814	Normal	91.8766	Normal	Normal
197	48	Age 40-49 years	Female	24.96	Normal	No	COVID-Hospitalized	Operator	5-6.9 years	Lung irritant No	HIgh altitude 0 -3.9 years	74.29	>70	0.808	Normal	91.9431	Normal	Normal
210	44	Age 40-49 years	Female	31.98	BMI obesity	Charlson index (high burden)	COVID-Hospitalized	Operator	5-6.9 years	Lung irritant > 5 years	HIgh altitude 0 -3.9 years	53.73	50–59	0.8657	Normal	62.0654	Abnormal	Abnormal
211	49	Age 40-49 years	Male	31.67	BMI obesity	Charlson index (high burden)	COVID- ambulatory	Operator	5-6.9 years	Lung irritant No	High altitude > 7 years	53.55	50–59	0.7727	Abnormal	69.3024	Abnormal	Abnormal
277	47	Age 40-49 years	Female	22.5	Normal	Charlson index (low burden)	COVID- ambulatory	Operator	≥7 years	Lung irritant No	High altitude 4-6.9 years	93	>70	1.0456	Normal	88.9441	Normal	Normal
279	45	Age 40-49 years	Female	34.02	BMI obesity	Charlson index (low burden)	COVID-Hospitalized	Operator	≥7 years	Lung irritant > 5 years	High altitude > 7 years	91.7	>70	0.7783	Abnormal	117.821	Normal	Abnormal
340	44	Age 40-49 years	Male	26.02	BMI Overweight	Charlson index (low burden)	COVID- ambulatory	Operator	≥7 years	Lung irritant No	High altitude 4-6.9 years	55.66	50–59	0.8597	Normal	64.7435	Abnormal	Abnormal
343	43	Age 40-49 years	Male	27.99	BMI Overweight	No	COVID-Hospitalized	Operator	≥7 years	Lung irritant No	High altitude > 7 years	54.12	50–59	0.7818	Abnormal	69.2249	Abnormal	Abnormal
6	42	Age 40-49 years	Female	26.42	BMI Overweight	Charlson index (low burden)	COVID- ambulatory	Supervisor	3-4.9 years	Lung irritant 3-4.9 años	High altitude 4-6.9 years	93.08	>70	0.8504	Normal	109.454	Normal	Normal
38	43	Age 40-49 years	Male	29.62	BMI Overweight	No	COVID- ambulatory	Supervisor	3-4.9 years	Lung irritant No	High altitude 4-6.9 years	81.04	>70	0.7197	Abnormal	112.602	Normal	Abnormal
43	45	Age 40-49 years	Female	32.47	BMI obesity	No	COVID-Hospitalized	Supervisor	3-4.9 years	Lung irritant No	High altitude 4-6.9 years	79.69	>70	0.7526	Abnormal	105.886	Normal	Abnormal
66	44	Age 40-49 years	Female	23.24	Normal	Charlson index (low burden)	COVID-Hospitalized	Supervisor	3-4.9 years	Lung irritant 3-4.9 años	HIgh altitude 0 -3.9 years	73.07	>70	1.0161	Normal	71.9122	Normal	Normal
90	48	Age 40-49 years	Female	24.18	Normal	Charlson index (low burden)	COVID-Hospitalized	Supervisor	3-4.9 years	Lung irritant 1-2.9 years	High altitude > 7 years	53.48	50–59	0.7751	Abnormal	68.9975	Abnormal	Abnormal
115	49	Age 40-49 years	Male	23.1	Normal	Charlson index (low burden)	COVID-Hospitalized	Supervisor	3-4.9 years	Lung irritant No	High altitude > 7 years	48.1	35–49	0.7664	Abnormal	62.761	Abnormal	Abnormal
122	49	Age 40-49 years	Male	31.32	BMI obesity	Charlson index (high burden)	COVID-Hospitalized	Supervisor	3-4.9 years	Lung irritant 3-4.9 años	High altitude 4-6.9 years	47	35–49	0.7947	Abnormal	59.1418	Abnormal	Abnormal
123	48	Age 40-49 years	Male	31.12	BMI obesity	Charlson index (low burden)	COVID-Intensive carre unit	Supervisor	3-4.9 years	Lung irritant 3-4.9 años	HIgh altitude 0 -3.9 years	46.79	35–49	0.7668	Abnormal	61.0198	Abnormal	Abnormal
183	41	Age 40-49 years	Male	26.97	BMI Overweight	No	COVID- ambulatory	Supervisor	5-6.9 years	Lung irritant 1-2.9 years	HIgh altitude 0 -3.9 years	81.11	>70	0.8702	Normal	93.2085	Normal	Normal
237	43	Age 40-49 years	Male	24.75	Normal	No	COVID- ambulatory	Supervisor	5-6.9 years	Lung irritant No	High altitude 4-6.9 years	46.56	35–49	0.7126	Abnormal	65.3382	Abnormal	Abnormal
250	40	Age 40-49 years	Female	24.83	Normal	Charlson index (low burden)	COVID- ambulatory	Supervisor	5-6.9 years	Lung irritant No	High altitude 4-6.9 years	44.93	35–49	0.7411	Abnormal	60.6261	Abnormal	Abnormal
254	43	Age 40-49 years	Female	33.68	BMI obesity	Charlson index (low burden)	COVID- ambulatory	Supervisor	5-6.9 years	Lung irritant 3-4.9 años	High altitude > 7 years	44.21	35–49	0.7143	Abnormal	61.8928	Abnormal	Abnormal
285	42	Age 40-49 years	Female	24.71	Normal	No	COVID- ambulatory	Supervisor	≥7 years	Lung irritant 1-2.9 years	HIgh altitude 0 -3.9 years	87.39	>70	0.8998	Normal	97.1216	Normal	Normal
289	47	Age 40-49 years	Female	28.23	BMI Overweight	No	COVID- ambulatory	Supervisor	≥7 years	Lung irritant 1-2.9 years	HIgh altitude 0 -3.9 years	87.02	>70	0.9323	Normal	93.3391	Normal	Normal
300	46	Age 40-49 years	Male	30.74	BMI obesity	Charlson index (low burden)	COVID- ambulatory	Supervisor	≥7 years	Lung irritant No	HIgh altitude 0 -3.9 years	82.34	>70	0.7751	Abnormal	106.231	Normal	Abnormal
385	40	Age 40-49 years	Female	33.58	BMI obesity	Charlson index (low burden)	COVID- ambulatory	Supervisor	≥7 years	Lung irritant 1-2.9 years	High altitude > 7 years	43.19	35–49	0.7067	Abnormal	61.115	Abnormal	Abnormal
391	45	Age 40-49 years	Male	26.04	BMI Overweight	No	COVID- ambulatory	Supervisor	≥7 years	Lung irritant No	HIgh altitude 0 -3.9 years	42.42	35–49	0.7261	Abnormal	58.4217	Abnormal	Abnormal
1	41	Age 40-49 years	Female	21.37	Normal	Charlson index (low burden)	COVID-Hospitalized	Technician	3-4.9 years	Lung irritant No	HIgh altitude 0 -3.9 years	97.27	>70	0.8999	Normal	108.09	Normal	Normal
13	46	Age 40-49 years	Female	27.83	BMI Overweight	Charlson index (low burden)	COVID-Hospitalized	Technician	3-4.9 years	Lung irritant No	HIgh altitude 0 -3.9 years	90.08	>70	0.8968	Normal	100.446	Normal	Normal
39	41	Age 40-49 years	Male	28.33	BMI Overweight	No	COVID-Hospitalized	Technician	3-4.9 years	Lung irritant 1-2.9 years	HIgh altitude 0 -3.9 years	80.08	>70	0.8144	Normal	98.3301	Normal	Normal
102	44	Age 40-49 years	Male	22.57	Normal	No	COVID- ambulatory	Technician	3-4.9 years	Lung irritant > 5 years	High altitude > 7 years	51.14	50–59	0.8869	Normal	57.6615	Abnormal	Abnormal
104	46	Age 40-49 years	Male	31.23	BMI obesity	Charlson index (low burden)	COVID- ambulatory	Technician	3-4.9 years	Lung irritant No	High altitude > 7 years	50.54	50–59	0.7733	Abnormal	65.3563	Abnormal	Abnormal
128	49	Age 40-49 years	Female	28.6	BMI Overweight	No	COVID- ambulatory	Technician	3-4.9 years	Lung irritant No	High altitude 4-6.9 years	46.01	35–49	0.7605	Abnormal	60.4997	Abnormal	Abnormal
136	41	Age 40-49 years	Male	27.94	BMI Overweight	Charlson index (high burden)	COVID-Intensive carre unit	Technician	3-4.9 years	Lung irritant 1-2.9 years	High altitude 4-6.9 years	43.32	35–49	0.7291	Abnormal	59.4157	Abnormal	Abnormal
152	42	Age 40-49 years	Female	27.14	BMI Overweight	No	COVID- ambulatory	Technician	5-6.9 years	Lung irritant No	High altitude 4-6.9 years	92.72	>70	1.0019	Normal	92.5442	Normal	Normal
190	40	Age 40-49 years	Male	25.96	BMI Overweight	No	COVID- ambulatory	Technician	5-6.9 years	Lung irritant No	HIgh altitude 0 -3.9 years	78.34	>70	1.0833	Normal	72.3161	Normal	Normal
238	40	Age 40-49 years	Male	34.51	BMI obesity	No	COVID- ambulatory	Technician	5-6.9 years	Lung irritant 1-2.9 years	High altitude > 7 years	46.51	35–49	0.792	Abnormal	58.7247	Abnormal	Abnormal
243	40	Age 40-49 years	Female	23.31	Normal	No	COVID-Intensive carre unit	Technician	5-6.9 years	Lung irritant No	High altitude 4-6.9 years	46.03	35–49	0.7702	Abnormal	59.7637	Abnormal	Abnormal
287	48	Age 40-49 years	Male	29.31	BMI Overweight	Charlson index (low burden)	COVID- ambulatory	Technician	≥7 years	Lung irritant No	High altitude 4-6.9 years	87.37	>70	0.8074	Normal	108.212	Normal	Normal
305	44	Age 40-49 years	Male	28.48	BMI Overweight	No	COVID- ambulatory	Technician	≥7 years	Lung irritant 1-2.9 years	High altitude > 7 years	81.33	>70	0.717	Abnormal	113.431	Normal	Abnormal
311	46	Age 40-49 years	Female	26.77	BMI Overweight	Charlson index (high burden)	COVID-Hospitalized	Technician	≥7 years	Lung irritant 3-4.9 años	HIgh altitude 0 -3.9 years	79.82	>70	0.7545	Abnormal	105.792	Normal	Abnormal
355	40	Age 40-49 years	Female	26.72	BMI Overweight	No	COVID- ambulatory	Technician	≥7 years	Lung irritant > 5 years	High altitude 4-6.9 years	49.24	35–49	0.7379	Abnormal	66.7299	Abnormal	Abnormal
362	49	Age 40-49 years	Male	27.24	BMI Overweight	No	COVID-Hospitalized	Technician	≥7 years	Lung irritant > 5 years	High altitude 4-6.9 years	47.06	35–49	0.7003	Abnormal	67.1998	Abnormal	Abnormal
363	45	Age 40-49 years	Female	27.48	BMI Overweight	No	COVID- ambulatory	Technician	≥7 years	Lung irritant No	High altitude 4-6.9 years	47.04	35–49	0.7957	Abnormal	59.1178	Abnormal	Abnormal
383	49	Age 40-49 years	Female	19.97	Normal	Charlson index (low burden)	COVID-Hospitalized	Technician	≥7 years	Lung irritant No	High altitude > 7 years	43.47	35–49	0.728	Abnormal	59.7115	Abnormal	Abnormal
11	56	Age 50-59 years	Male	19.52	Normal	Charlson index (low burden)	COVID-Hospitalized	Administrative	3-4.9 years	Lung irritant 3-4.9 años	HIgh altitude 0 -3.9 years	90.51	>70	0.8759	Normal	103.334	Normal	Normal
20	56	Age 50-59 years	Male	21.37	Normal	No	COVID- ambulatory	Administrative	3-4.9 years	Lung irritant No	HIgh altitude 0 -3.9 years	87.56	>70	0.8542	Normal	102.505	Normal	Normal
32	59	Age 50-59 years	Female	29.37	BMI Overweight	Charlson index (low burden)	COVID- ambulatory	Administrative	3-4.9 years	Lung irritant 3-4.9 años	HIgh altitude 0 -3.9 years	82.4	>70	0.8731	Normal	94.3764	Normal	Normal
107	55	Age 50-59 years	Male	30.03	BMI obesity	Charlson index (high burden)	COVID-Hospitalized	Administrative	3-4.9 years	Lung irritant No	High altitude > 7 years	50	50–59	0.8628	Normal	57.9509	Abnormal	Abnormal
165	52	Age 50-59 years	Male	32.77	BMI obesity	Charlson index (low burden)	COVID-Hospitalized	Administrative	5-6.9 years	Lung irritant 3-4.9 años	High altitude 4-6.9 years	86.48	>70	0.7454	Abnormal	116.018	Normal	Abnormal
177	52	Age 50-59 years	Male	24.94	Normal	No	COVID- ambulatory	Administrative	5-6.9 years	Lung irritant 1-2.9 years	HIgh altitude 0 -3.9 years	83.3	>70	0.8353	Normal	99.7246	Normal	Normal
181	53	Age 50-59 years	Male	28.09	BMI Overweight	No	COVID- ambulatory	Administrative	5-6.9 years	Lung irritant 1-2.9 years	HIgh altitude 0 -3.9 years	81.16	>70	0.9056	Normal	89.6201	Normal	Normal
198	59	Age 50-59 years	Male	29.42	BMI Overweight	No	COVID- ambulatory	Administrative	5-6.9 years	Lung irritant No	High altitude > 7 years	73.97	>70	0.7367	Abnormal	100.407	Normal	Abnormal
216	54	Age 50-59 years	Male	26.74	BMI Overweight	No	COVID- ambulatory	Administrative	5-6.9 years	Lung irritant 1-2.9 years	High altitude > 7 years	51.33	50–59	0.7764	Abnormal	66.1128	Abnormal	Abnormal
225	57	Age 50-59 years	Male	30.48	BMI obesity	No	COVID- ambulatory	Administrative	5-6.9 years	Lung irritant No	High altitude > 7 years	48.7	35–49	0.7773	Abnormal	62.6528	Abnormal	Abnormal
259	54	Age 50-59 years	Male	24.58	Normal	Charlson index (low burden)	COVID- ambulatory	Administrative	5-6.9 years	Lung irritant No	High altitude > 7 years	43.01	35–49	0.7064	Abnormal	60.8862	Abnormal	Abnormal
262	50	Age 50-59 years	Male	23.6	Normal	Charlson index (low burden)	COVID- ambulatory	Administrative	5-6.9 years	Lung irritant No	High altitude 4-6.9 years	42.51	35–49	0.7177	Abnormal	59.2309	Abnormal	Abnormal
271	58	Age 50-59 years	Male	21.41	Normal	No	COVID- ambulatory	Administrative	≥7 years	Lung irritant No	HIgh altitude 0 -3.9 years	94.48	>70	0.9708	Normal	97.3218	Normal	Normal
318	54	Age 50-59 years	Male	29.83	BMI Overweight	No	COVID-Hospitalized	Administrative	≥7 years	Lung irritant No	HIgh altitude 0 -3.9 years	76.75	>70	0.8629	Normal	88.9443	Normal	Normal
324	59	Age 50-59 years	Male	23.37	Normal	No	COVID-Hospitalized	Administrative	≥7 years	Lung irritant 1-2.9 years	HIgh altitude 0 -3.9 years	75.83	>70	0.8478	Normal	89.4433	Normal	Normal
353	50	Age 50-59 years	Male	26.01	BMI Overweight	Charlson index (high burden)	COVID-Hospitalized	Administrative	≥7 years	Lung irritant 1-2.9 years	HIgh altitude 0 -3.9 years	49.62	35–49	0.7512	Abnormal	66.0543	Abnormal	Abnormal
370	54	Age 50-59 years	Female	32.09	BMI obesity	No	COVID- ambulatory	Administrative	≥7 years	Lung irritant 1-2.9 years	High altitude 4-6.9 years	46.17	35–49	0.7726	Abnormal	59.7593	Abnormal	Abnormal
372	50	Age 50-59 years	Female	27.68	BMI Overweight	Charlson index (low burden)	COVID-Intensive carre unit	Administrative	≥7 years	Lung irritant > 5 years	High altitude 4-6.9 years	45.62	35–49	0.7929	Abnormal	57.5356	Abnormal	Abnormal
390	59	Age 50-59 years	Female	30.82	BMI obesity	No	COVID- ambulatory	Administrative	≥7 years	Lung irritant No	High altitude > 7 years	42.47	35–49	0.7624	Abnormal	55.7057	Abnormal	Abnormal
12	51	Age 50-59 years	Female	28.96	BMI Overweight	No	COVID-Hospitalized	Environmental Health and Safety	3-4.9 years	Lung irritant 1-2.9 years	High altitude 4-6.9 years	90.42	>70	0.8761	Normal	103.207	Normal	Normal
14	56	Age 50-59 years	Female	21.84	Normal	No	COVID- ambulatory	Environmental Health and Safety	3-4.9 years	Lung irritant No	HIgh altitude 0 -3.9 years	89.43	>70	0.8863	Normal	100.903	Normal	Normal
33	52	Age 50-59 years	Male	26.24	BMI Overweight	No	COVID-Hospitalized	Environmental Health and Safety	3-4.9 years	Lung irritant No	HIgh altitude 0 -3.9 years	82.19	>70	0.8361	Normal	98.3016	Normal	Normal
36	56	Age 50-59 years	Male	30.32	BMI obesity	Charlson index (high burden)	COVID- ambulatory	Environmental Health and Safety	3-4.9 years	Lung irritant 1-2.9 years	High altitude 4-6.9 years	81.55	>70	0.7178	Abnormal	113.611	Normal	Abnormal
42	51	Age 50-59 years	Male	22.11	Normal	Charlson index (low burden)	COVID- ambulatory	Environmental Health and Safety	3-4.9 years	Lung irritant > 5 years	High altitude > 7 years	79.87	>70	0.7952	Abnormal	100.44	Normal	Abnormal
45	56	Age 50-59 years	Female	27.29	BMI Overweight	Charlson index (low burden)	COVID- ambulatory	Environmental Health and Safety	3-4.9 years	Lung irritant No	High altitude 4-6.9 years	79.63	>70	0.8933	Normal	89.1414	Normal	Normal
54	50	Age 50-59 years	Female	28.25	BMI Overweight	No	COVID- ambulatory	Environmental Health and Safety	3-4.9 years	Lung irritant > 5 years	High altitude > 7 years	78.41	>70	0.7313	Abnormal	107.22	Normal	Abnormal
56	57	Age 50-59 years	Female	25.56	BMI Overweight	Charlson index (low burden)	COVID-Hospitalized	Environmental Health and Safety	3-4.9 years	Lung irritant No	HIgh altitude 0 -3.9 years	78.09	>70	0.8666	Normal	90.1108	Normal	Normal
62	56	Age 50-59 years	Male	29.55	BMI Overweight	No	COVID-Hospitalized	Environmental Health and Safety	3-4.9 years	Lung irritant No	High altitude 4-6.9 years	74.92	>70	0.8856	Normal	84.598	Normal	Normal
93	54	Age 50-59 years	Female	24.19	Normal	No	COVID-Intensive carre unit	Environmental Health and Safety	3-4.9 years	Lung irritant No	HIgh altitude 0 -3.9 years	53.29	50–59	0.7841	Abnormal	67.9633	Abnormal	Abnormal
95	51	Age 50-59 years	Female	22.27	Normal	No	COVID-Intensive carre unit	Environmental Health and Safety	3-4.9 years	Lung irritant 1-2.9 years	High altitude > 7 years	52.64	50–59	0.8926	Normal	58.9738	Abnormal	Abnormal
106	54	Age 50-59 years	Female	25.15	BMI Overweight	Charlson index (low burden)	COVID-Intensive carre unit	Environmental Health and Safety	3-4.9 years	Lung irritant No	High altitude > 7 years	50.21	50–59	0.7519	Abnormal	66.7775	Abnormal	Abnormal
111	51	Age 50-59 years	Male	30.48	BMI obesity	No	COVID- ambulatory	Environmental Health and Safety	3-4.9 years	Lung irritant 1-2.9 years	HIgh altitude 0 -3.9 years	49.37	35–49	0.7089	Abnormal	69.6431	Abnormal	Abnormal
131	53	Age 50-59 years	Male	21.37	Normal	Charlson index (high burden)	COVID- ambulatory	Environmental Health and Safety	3-4.9 years	Lung irritant 3-4.9 años	High altitude 4-6.9 years	45.25	35–49	0.7481	Abnormal	60.4866	Abnormal	Abnormal
132	55	Age 50-59 years	Female	26.85	BMI Overweight	No	COVID-Intensive carre unit	Environmental Health and Safety	3-4.9 years	Lung irritant 1-2.9 years	HIgh altitude 0 -3.9 years	45.17	35–49	0.7527	Abnormal	60.0106	Abnormal	Abnormal
143	59	Age 50-59 years	Female	31.38	BMI obesity	Charlson index (high burden)	COVID- ambulatory	Environmental Health and Safety	3-4.9 years	Lung irritant No	HIgh altitude 0 -3.9 years	31.62	<35	0.7289	Abnormal	43.3804	Abnormal	Abnormal
144	57	Age 50-59 years	Male	23.89	Normal	No	COVID- ambulatory	Environmental Health and Safety	3-4.9 years	Lung irritant 3-4.9 años	High altitude > 7 years	31.04	<35	0.7219	Abnormal	42.9976	Abnormal	Abnormal
160	57	Age 50-59 years	Female	21.88	Normal	Charlson index (low burden)	COVID-Hospitalized	Environmental Health and Safety	5-6.9 years	Lung irritant No	High altitude 4-6.9 years	88.84	>70	0.8426	Normal	105.436	Normal	Normal
164	57	Age 50-59 years	Male	29.9	BMI Overweight	No	COVID- ambulatory	Environmental Health and Safety	5-6.9 years	Lung irritant No	HIgh altitude 0 -3.9 years	87.73	>70	0.9198	Normal	95.3794	Normal	Normal
172	57	Age 50-59 years	Male	33.09	BMI obesity	Charlson index (high burden)	COVID- ambulatory	Environmental Health and Safety	5-6.9 years	Lung irritant No	High altitude 4-6.9 years	85.69	>70	0.7622	Abnormal	112.425	Normal	Abnormal
186	53	Age 50-59 years	Male	34.86	BMI obesity	Charlson index (high burden)	COVID-Hospitalized	Environmental Health and Safety	5-6.9 years	Lung irritant No	High altitude 4-6.9 years	79.98	>70	0.7365	Abnormal	108.595	Normal	Abnormal
187	52	Age 50-59 years	Male	26.38	BMI Overweight	Charlson index (low burden)	COVID- ambulatory	Environmental Health and Safety	5-6.9 years	Lung irritant No	High altitude 4-6.9 years	79.92	>70	0.7116	Abnormal	112.31	Normal	Abnormal
188	54	Age 50-59 years	Female	26	BMI Overweight	No	COVID- ambulatory	Environmental Health and Safety	5-6.9 years	Lung irritant 1-2.9 years	HIgh altitude 0 -3.9 years	79.75	>70	0.8594	Normal	92.7973	Normal	Normal
199	51	Age 50-59 years	Female	28.08	BMI Overweight	Charlson index (low burden)	COVID- ambulatory	Environmental Health and Safety	5-6.9 years	Lung irritant > 5 years	High altitude > 7 years	72.33	>70	0.7177	Abnormal	100.78	Normal	Abnormal
201	53	Age 50-59 years	Male	31.48	BMI obesity	Charlson index (high burden)	COVID- ambulatory	Environmental Health and Safety	5-6.9 years	Lung irritant > 5 years	High altitude > 7 years	69.96	60–69	0.7193	Abnormal	97.2612	Normal	Abnormal
205	53	Age 50-59 years	Male	27.79	BMI Overweight	Charlson index (high burden)	COVID- ambulatory	Environmental Health and Safety	5-6.9 years	Lung irritant 1-2.9 years	HIgh altitude 0 -3.9 years	58.43	50–59	0.8982	Normal	65.0523	Abnormal	Abnormal
224	59	Age 50-59 years	Female	24.91	Normal	No	COVID- ambulatory	Environmental Health and Safety	5-6.9 years	Lung irritant 3-4.9 años	High altitude 4-6.9 years	48.72	35–49	0.7046	Abnormal	69.1456	Abnormal	Abnormal
236	50	Age 50-59 years	Male	20.72	Normal	No	COVID- ambulatory	Environmental Health and Safety	5-6.9 years	Lung irritant No	High altitude > 7 years	46.99	35–49	0.7034	Abnormal	66.8041	Abnormal	Abnormal
265	59	Age 50-59 years	Male	26.86	BMI Overweight	No	COVID-Hospitalized	Environmental Health and Safety	5-6.9 years	Lung irritant 3-4.9 años	High altitude > 7 years	31.8	<35	0.7061	Abnormal	45.0361	Abnormal	Abnormal
294	58	Age 50-59 years	Male	29.44	BMI Overweight	Charlson index (high burden)	COVID- ambulatory	Environmental Health and Safety	≥7 years	Lung irritant 1-2.9 years	High altitude 4-6.9 years	85.85	>70	0.7998	Abnormal	107.339	Normal	Abnormal
303	57	Age 50-59 years	Female	29.84	BMI Overweight	No	COVID- ambulatory	Environmental Health and Safety	≥7 years	Lung irritant 3-4.9 años	HIgh altitude 0 -3.9 years	81.72	>70	0.819	Normal	99.7802	Normal	Normal
315	53	Age 50-59 years	Male	30.7	BMI obesity	Charlson index (low burden)	COVID-Hospitalized	Environmental Health and Safety	≥7 years	Lung irritant 3-4.9 años	HIgh altitude 0 -3.9 years	77.95	>70	0.7352	Abnormal	106.026	Normal	Abnormal
322	55	Age 50-59 years	Female	26.5	BMI Overweight	No	COVID-Hospitalized	Environmental Health and Safety	≥7 years	Lung irritant 1-2.9 years	HIgh altitude 0 -3.9 years	76.42	>70	1.0036	Normal	76.1459	Normal	Normal
326	59	Age 50-59 years	Female	23.55	Normal	No	COVID-Intensive carre unit	Environmental Health and Safety	≥7 years	Lung irritant 1-2.9 years	HIgh altitude 0 -3.9 years	74.35	>70	0.7133	Abnormal	104.234	Normal	Abnormal
330	52	Age 50-59 years	Male	24.94	Normal	Charlson index (low burden)	COVID- ambulatory	Environmental Health and Safety	≥7 years	Lung irritant > 5 years	HIgh altitude 0 -3.9 years	69.08	60–69	0.7809	Abnormal	88.462	Normal	Abnormal
342	52	Age 50-59 years	Female	31.58	BMI obesity	No	COVID- ambulatory	Environmental Health and Safety	≥7 years	Lung irritant > 5 years	High altitude > 7 years	54.7	50–59	0.8664	Normal	63.1348	Abnormal	Abnormal
352	50	Age 50-59 years	Male	31.21	BMI obesity	Charlson index (high burden)	COVID-Intensive carre unit	Environmental Health and Safety	≥7 years	Lung irritant No	HIgh altitude 0 -3.9 years	49.62	35–49	0.7837	Abnormal	63.315	Abnormal	Abnormal
359	51	Age 50-59 years	Female	25.05	BMI Overweight	Charlson index (high burden)	COVID-Intensive carre unit	Environmental Health and Safety	≥7 years	Lung irritant 3-4.9 años	High altitude 4-6.9 years	47.49	35–49	0.7848	Abnormal	60.5122	Abnormal	Abnormal
365	57	Age 50-59 years	Male	28.39	BMI Overweight	Charlson index (low burden)	COVID- ambulatory	Environmental Health and Safety	≥7 years	Lung irritant > 5 years	High altitude > 7 years	46.52	35–49	0.7882	Abnormal	59.0206	Abnormal	Abnormal
377	59	Age 50-59 years	Male	26.8	BMI Overweight	Charlson index (low burden)	COVID- ambulatory	Environmental Health and Safety	≥7 years	Lung irritant No	High altitude > 7 years	44.78	35–49	0.7255	Abnormal	61.7229	Abnormal	Abnormal
384	56	Age 50-59 years	Male	28.04	BMI Overweight	No	COVID- ambulatory	Environmental Health and Safety	≥7 years	Lung irritant No	High altitude > 7 years	43.31	35–49	0.7483	Abnormal	57.8779	Abnormal	Abnormal
29	53	Age 50-59 years	Female	23.9	Normal	Charlson index (low burden)	COVID- ambulatory	Operator	3-4.9 years	Lung irritant No	HIgh altitude 0 -3.9 years	83.16	>70	0.8581	Normal	96.9118	Normal	Normal
34	55	Age 50-59 years	Male	20.77	Normal	No	COVID-Hospitalized	Operator	3-4.9 years	Lung irritant 3-4.9 años	HIgh altitude 0 -3.9 years	81.94	>70	0.9154	Normal	89.5128	Normal	Normal
37	54	Age 50-59 years	Female	27.22	BMI Overweight	Charlson index (low burden)	COVID-Hospitalized	Operator	3-4.9 years	Lung irritant 1-2.9 years	HIgh altitude 0 -3.9 years	81.37	>70	0.9039	Normal	90.021	Normal	Normal
63	57	Age 50-59 years	Female	23.57	Normal	No	COVID- ambulatory	Operator	3-4.9 years	Lung irritant 3-4.9 años	HIgh altitude 0 -3.9 years	73.97	>70	0.8724	Normal	84.7891	Normal	Normal
80	59	Age 50-59 years	Male	23.54	Normal	Charlson index (high burden)	COVID- ambulatory	Operator	3-4.9 years	Lung irritant No	HIgh altitude 0 -3.9 years	59.45	50–59	0.8508	Normal	69.8754	Abnormal	Abnormal
116	58	Age 50-59 years	Female	29.85	BMI Overweight	Charlson index (high burden)	COVID- ambulatory	Operator	3-4.9 years	Lung irritant No	HIgh altitude 0 -3.9 years	48.09	35–49	0.7134	Abnormal	67.4096	Abnormal	Abnormal
117	52	Age 50-59 years	Male	29.49	BMI Overweight	Charlson index (high burden)	COVID-Hospitalized	Operator	3-4.9 years	Lung irritant > 5 years	HIgh altitude 0 -3.9 years	48.06	35–49	0.7445	Abnormal	64.5534	Abnormal	Abnormal
118	57	Age 50-59 years	Male	33.02	BMI obesity	No	COVID-Intensive carre unit	Operator	3-4.9 years	Lung irritant No	High altitude > 7 years	47.96	35–49	0.7365	Abnormal	65.1188	Abnormal	Abnormal
124	59	Age 50-59 years	Female	28.63	BMI Overweight	No	COVID-Intensive carre unit	Operator	3-4.9 years	Lung irritant No	HIgh altitude 0 -3.9 years	46.45	35–49	0.7031	Abnormal	66.0646	Abnormal	Abnormal
139	59	Age 50-59 years	Male	37.29	BMI obesity	Charlson index (low burden)	COVID-Hospitalized	Operator	3-4.9 years	Lung irritant No	High altitude > 7 years	42.35	35–49	0.7394	Abnormal	57.2762	Abnormal	Abnormal
200	56	Age 50-59 years	Female	30.34	BMI obesity	Charlson index (low burden)	COVID-Hospitalized	Operator	5-6.9 years	Lung irritant No	High altitude 4-6.9 years	71.53	>70	0.734	Abnormal	97.4523	Normal	Abnormal
244	59	Age 50-59 years	Male	26.87	BMI Overweight	Charlson index (high burden)	COVID- ambulatory	Operator	5-6.9 years	Lung irritant > 5 years	HIgh altitude 0 -3.9 years	45.89	35–49	0.7281	Abnormal	63.0271	Abnormal	Abnormal
251	52	Age 50-59 years	Male	18.84	Normal	No	COVID- ambulatory	Operator	5-6.9 years	Lung irritant 1-2.9 years	High altitude 4-6.9 years	44.76	35–49	0.7246	Abnormal	61.772	Abnormal	Abnormal
263	56	Age 50-59 years	Female	18.67	Normal	No	COVID-Intensive carre unit	Operator	5-6.9 years	Lung irritant No	High altitude 4-6.9 years	42.34	35–49	0.704	Abnormal	60.142	Abnormal	Abnormal
306	56	Age 50-59 years	Male	29.53	BMI Overweight	Charlson index (low burden)	COVID-Hospitalized	Operator	≥7 years	Lung irritant 3-4.9 años	High altitude 4-6.9 years	81.03	>70	0.9197	Normal	88.1048	Normal	Normal
309	50	Age 50-59 years	Male	20.49	Normal	Charlson index (low burden)	COVID- ambulatory	Operator	≥7 years	Lung irritant No	HIgh altitude 0 -3.9 years	80.27	>70	0.8003	Normal	100.3	Normal	Normal
332	50	Age 50-59 years	Female	30.01	BMI obesity	Charlson index (high burden)	COVID- ambulatory	Operator	≥7 years	Lung irritant No	High altitude > 7 years	61.61	60–69	0.9382	Normal	65.6683	Abnormal	Abnormal
393	53	Age 50-59 years	Female	25.46	BMI Overweight	Charlson index (high burden)	COVID- ambulatory	Operator	≥7 years	Lung irritant 3-4.9 años	High altitude 4-6.9 years	42.22	35–49	0.7153	Abnormal	59.0242	Abnormal	Abnormal
35	53	Age 50-59 years	Female	29.49	BMI Overweight	Charlson index (low burden)	COVID- ambulatory	Supervisor	3-4.9 years	Lung irritant No	High altitude 4-6.9 years	81.69	>70	0.9089	Normal	89.8779	Normal	Normal
49	52	Age 50-59 years	Male	28.78	BMI Overweight	Charlson index (low burden)	COVID- ambulatory	Supervisor	3-4.9 years	Lung irritant No	High altitude 4-6.9 years	79.32	>70	0.8531	Normal	92.9785	Normal	Normal
58	58	Age 50-59 years	Male	23.08	Normal	No	COVID- ambulatory	Supervisor	3-4.9 years	Lung irritant 3-4.9 años	HIgh altitude 0 -3.9 years	77.17	>70	0.8626	Normal	89.4621	Normal	Normal
65	57	Age 50-59 years	Female	36.08	BMI obesity	Charlson index (low burden)	COVID- ambulatory	Supervisor	3-4.9 years	Lung irritant 3-4.9 años	High altitude 4-6.9 years	73.27	>70	0.7489	Abnormal	97.8368	Normal	Abnormal
72	53	Age 50-59 years	Male	27.12	BMI Overweight	No	COVID-Hospitalized	Supervisor	3-4.9 years	Lung irritant 1-2.9 years	High altitude > 7 years	66.17	60–69	0.7137	Abnormal	92.714	Normal	Abnormal
84	50	Age 50-59 years	Female	29.68	BMI Overweight	Charlson index (high burden)	COVID- ambulatory	Supervisor	3-4.9 years	Lung irritant 3-4.9 años	HIgh altitude 0 -3.9 years	55.93	50–59	0.9028	Normal	61.9517	Abnormal	Abnormal
89	50	Age 50-59 years	Male	23.09	Normal	Charlson index (low burden)	COVID-Hospitalized	Supervisor	3-4.9 years	Lung irritant > 5 years	HIgh altitude 0 -3.9 years	53.55	50–59	0.7665	Abnormal	69.863	Abnormal	Abnormal
126	52	Age 50-59 years	Male	33.37	BMI obesity	Charlson index (high burden)	COVID-Intensive carre unit	Supervisor	3-4.9 years	Lung irritant No	High altitude > 7 years	46.39	35–49	0.7406	Abnormal	62.6384	Abnormal	Abnormal
140	52	Age 50-59 years	Male	28.3	BMI Overweight	Charlson index (high burden)	COVID- ambulatory	Supervisor	3-4.9 years	Lung irritant 1-2.9 years	High altitude > 7 years	42.29	35–49	0.7303	Abnormal	57.9077	Abnormal	Abnormal
178	56	Age 50-59 years	Female	27.52	BMI Overweight	No	COVID- ambulatory	Supervisor	5-6.9 years	Lung irritant 1-2.9 years	High altitude 4-6.9 years	83.05	>70	0.8419	Normal	98.6459	Normal	Normal
192	54	Age 50-59 years	Male	22	Normal	No	COVID- ambulatory	Supervisor	5-6.9 years	Lung irritant No	High altitude > 7 years	75.99	>70	0.7449	Abnormal	102.014	Normal	Abnormal
207	52	Age 50-59 years	Male	27.75	BMI Overweight	Charlson index (high burden)	COVID-Hospitalized	Supervisor	5-6.9 years	Lung irritant No	HIgh altitude 0 -3.9 years	55.81	50–59	0.9042	Normal	61.7231	Abnormal	Abnormal
218	57	Age 50-59 years	Female	25.37	BMI Overweight	Charlson index (low burden)	COVID-Hospitalized	Supervisor	5-6.9 years	Lung irritant No	High altitude > 7 years	50.59	50–59	0.7688	Abnormal	65.8039	Abnormal	Abnormal
226	50	Age 50-59 years	Male	24.2	Normal	Charlson index (high burden)	COVID- ambulatory	Supervisor	5-6.9 years	Lung irritant No	High altitude > 7 years	48.46	35–49	0.758	Abnormal	63.9314	Abnormal	Abnormal
246	56	Age 50-59 years	Male	29.24	BMI Overweight	Charlson index (high burden)	COVID- ambulatory	Supervisor	5-6.9 years	Lung irritant 3-4.9 años	High altitude 4-6.9 years	45.85	35–49	0.7614	Abnormal	60.218	Abnormal	Abnormal
268	57	Age 50-59 years	Female	16.21	Normal	No	COVID-Hospitalized	Supervisor	≥7 years	Lung irritant 3-4.9 años	HIgh altitude 0 -3.9 years	95.51	>70	0.8966	Normal	106.525	Normal	Normal
280	59	Age 50-59 years	Male	25.66	BMI Overweight	Charlson index (high burden)	COVID-Hospitalized	Supervisor	≥7 years	Lung irritant 3-4.9 años	High altitude > 7 years	90.77	>70	0.7096	Abnormal	127.917	Normal	Abnormal
291	51	Age 50-59 years	Female	21.61	Normal	Charlson index (high burden)	COVID- ambulatory	Supervisor	≥7 years	Lung irritant 1-2.9 years	High altitude 4-6.9 years	86.54	>70	0.7458	Abnormal	116.036	Normal	Abnormal
292	59	Age 50-59 years	Female	27.31	BMI Overweight	No	COVID- ambulatory	Supervisor	≥7 years	Lung irritant 3-4.9 años	HIgh altitude 0 -3.9 years	86.16	>70	0.8301	Normal	103.795	Normal	Normal
299	58	Age 50-59 years	Female	23.98	Normal	No	COVID- ambulatory	Supervisor	≥7 years	Lung irritant No	High altitude 4-6.9 years	82.49	>70	0.8771	Normal	94.0486	Normal	Normal
307	52	Age 50-59 years	Male	26.19	BMI Overweight	No	COVID-Hospitalized	Supervisor	≥7 years	Lung irritant No	HIgh altitude 0 -3.9 years	80.57	>70	0.8178	Normal	98.5204	Normal	Normal
316	57	Age 50-59 years	Male	27.43	BMI Overweight	Charlson index (high burden)	COVID-Hospitalized	Supervisor	≥7 years	Lung irritant > 5 years	HIgh altitude 0 -3.9 years	77.41	>70	0.7849	Abnormal	98.624	Normal	Abnormal
333	56	Age 50-59 years	Female	25.55	BMI Overweight	No	COVID- ambulatory	Supervisor	≥7 years	Lung irritant 3-4.9 años	High altitude > 7 years	61.41	60–69	0.8809	Normal	69.7128	Abnormal	Abnormal
2	50	Age 50-59 years	Male	26.37	BMI Overweight	No	COVID-Hospitalized	Technician	3-4.9 years	Lung irritant No	High altitude 4-6.9 years	96.41	>70	0.8576	Normal	112.418	Normal	Normal
22	51	Age 50-59 years	Female	24.35	Normal	No	COVID-Hospitalized	Technician	3-4.9 years	Lung irritant No	High altitude 4-6.9 years	85.73	>70	0.8519	Normal	100.634	Normal	Normal
28	57	Age 50-59 years	Female	23.14	Normal	No	COVID- ambulatory	Technician	3-4.9 years	Lung irritant No	HIgh altitude 0 -3.9 years	83.5	>70	0.8622	Normal	96.8453	Normal	Normal
61	56	Age 50-59 years	Male	31.6	BMI obesity	No	COVID- ambulatory	Technician	3-4.9 years	Lung irritant No	High altitude 4-6.9 years	75.56	>70	0.7362	Abnormal	102.635	Normal	Abnormal
103	57	Age 50-59 years	Female	27.84	BMI Overweight	No	COVID- ambulatory	Technician	3-4.9 years	Lung irritant > 5 years	High altitude 4-6.9 years	50.55	50–59	0.7461	Abnormal	67.7523	Abnormal	Abnormal
166	54	Age 50-59 years	Male	25.5	BMI Overweight	No	COVID-Intensive carre unit	Technician	5-6.9 years	Lung irritant No	High altitude > 7 years	86.38	>70	0.7787	Abnormal	110.928	Normal	Abnormal
182	58	Age 50-59 years	Male	27.86	BMI Overweight	Charlson index (low burden)	COVID- ambulatory	Technician	5-6.9 years	Lung irritant No	High altitude 4-6.9 years	81.14	>70	1.0112	Normal	80.2413	Normal	Normal
184	57	Age 50-59 years	Male	29.25	BMI Overweight	No	COVID-Hospitalized	Technician	5-6.9 years	Lung irritant No	HIgh altitude 0 -3.9 years	81.06	>70	1.0203	Normal	79.4472	Normal	Normal
219	57	Age 50-59 years	Female	28.35	BMI Overweight	Charlson index (low burden)	COVID- ambulatory	Technician	5-6.9 years	Lung irritant > 5 years	High altitude > 7 years	49.83	35–49	0.7443	Abnormal	66.9488	Abnormal	Abnormal
242	53	Age 50-59 years	Female	27.78	BMI Overweight	Charlson index (low burden)	COVID- ambulatory	Technician	5-6.9 years	Lung irritant No	High altitude > 7 years	46.08	35–49	0.7316	Abnormal	62.9852	Abnormal	Abnormal
282	56	Age 50-59 years	Male	25.59	BMI Overweight	Charlson index (low burden)	COVID- ambulatory	Technician	≥7 years	Lung irritant > 5 years	High altitude > 7 years	88.21	>70	0.7161	Abnormal	123.181	Normal	Abnormal
323	52	Age 50-59 years	Female	29.31	BMI Overweight	No	COVID-Hospitalized	Technician	≥7 years	Lung irritant No	HIgh altitude 0 -3.9 years	76.41	>70	0.8872	Normal	86.1249	Normal	Normal
351	59	Age 50-59 years	Male	27.06	BMI Overweight	Charlson index (high burden)	COVID-Hospitalized	Technician	≥7 years	Lung irritant 3-4.9 años	High altitude 4-6.9 years	50.39	50–59	0.745	Abnormal	67.6376	Abnormal	Abnormal
378	50	Age 50-59 years	Male	26.78	BMI Overweight	Charlson index (high burden)	COVID-Hospitalized	Technician	≥7 years	Lung irritant No	High altitude > 7 years	44.21	35–49	0.7261	Abnormal	60.8869	Abnormal	Abnormal
23	60	Age 60-65 years	Female	31.03	BMI obesity	No	COVID- ambulatory	Administrative	3-4.9 years	Lung irritant 3-4.9 años	High altitude > 7 years	85.36	>70	0.7607	Abnormal	112.212	Normal	Abnormal
86	64	Age 60-65 years	Female	27.46	BMI Overweight	No	COVID- ambulatory	Administrative	3-4.9 years	Lung irritant No	HIgh altitude 0 -3.9 years	54.83	50–59	0.8112	Normal	67.5912	Abnormal	Abnormal
113	64	Age 60-65 years	Male	30.34	BMI obesity	Charlson index (low burden)	COVID-Hospitalized	Administrative	3-4.9 years	Lung irritant No	HIgh altitude 0 -3.9 years	48.51	35–49	0.7509	Abnormal	64.6025	Abnormal	Abnormal
150	64	Age 60-65 years	Male	28.89	BMI Overweight	Charlson index (low burden)	COVID- ambulatory	Administrative	5-6.9 years	Lung irritant No	HIgh altitude 0 -3.9 years	93.07	>70	0.8741	Normal	106.475	Normal	Normal
261	61	Age 60-65 years	Male	29.73	BMI Overweight	Charlson index (high burden)	COVID- ambulatory	Administrative	5-6.9 years	Lung irritant 1-2.9 years	HIgh altitude 0 -3.9 years	42.51	35–49	0.7464	Abnormal	56.9534	Abnormal	Abnormal
360	62	Age 60-65 years	Female	31.51	BMI obesity	Charlson index (low burden)	COVID- ambulatory	Administrative	≥7 years	Lung irritant No	HIgh altitude 0 -3.9 years	47.34	35–49	0.7661	Abnormal	61.7935	Abnormal	Abnormal
375	64	Age 60-65 years	Male	20.94	Normal	Charlson index (high burden)	COVID- ambulatory	Administrative	≥7 years	Lung irritant 1-2.9 years	HIgh altitude 0 -3.9 years	45.27	35–49	0.7123	Abnormal	63.5547	Abnormal	Abnormal
380	60	Age 60-65 years	Female	24.88	Normal	Charlson index (high burden)	COVID-Hospitalized	Administrative	≥7 years	Lung irritant > 5 years	HIgh altitude 0 -3.9 years	44.04	35–49	0.75	Abnormal	58.72	Abnormal	Abnormal
3	63	Age 60-65 years	Male	27.49	BMI Overweight	Charlson index (low burden)	COVID- ambulatory	Environmental Health and Safety	3-4.9 years	Lung irritant 3-4.9 años	High altitude > 7 years	96.08	>70	0.7245	Abnormal	132.616	Normal	Abnormal
16	62	Age 60-65 years	Male	22.48	Normal	No	COVID- ambulatory	Environmental Health and Safety	3-4.9 years	Lung irritant No	High altitude > 7 years	88.95	>70	0.7585	Abnormal	117.271	Normal	Abnormal
69	63	Age 60-65 years	Male	23.38	Normal	No	COVID-Hospitalized	Environmental Health and Safety	3-4.9 years	Lung irritant No	HIgh altitude 0 -3.9 years	69.8	60–69	0.7441	Abnormal	93.8046	Normal	Abnormal
75	60	Age 60-65 years	Female	34.4	BMI obesity	No	COVID- ambulatory	Environmental Health and Safety	3-4.9 years	Lung irritant 1-2.9 years	High altitude > 7 years	61.87	60–69	0.9351	Normal	66.164	Abnormal	Abnormal
77	64	Age 60-65 years	Male	23.83	Normal	Charlson index (low burden)	COVID- ambulatory	Environmental Health and Safety	3-4.9 years	Lung irritant 1-2.9 years	High altitude 4-6.9 years	60.74	60–69	0.8716	Normal	69.6879	Abnormal	Abnormal
83	64	Age 60-65 years	Male	27.19	BMI Overweight	No	COVID-Hospitalized	Environmental Health and Safety	3-4.9 years	Lung irritant 3-4.9 años	HIgh altitude 0 -3.9 years	56.78	50–59	0.8661	Normal	65.5582	Abnormal	Abnormal
119	61	Age 60-65 years	Female	27.29	BMI Overweight	No	COVID- ambulatory	Environmental Health and Safety	3-4.9 years	Lung irritant No	HIgh altitude 0 -3.9 years	47.71	35–49	0.7968	Abnormal	59.877	Abnormal	Abnormal
151	64	Age 60-65 years	Male	25.92	BMI Overweight	Charlson index (low burden)	COVID- ambulatory	Environmental Health and Safety	5-6.9 years	Lung irritant No	HIgh altitude 0 -3.9 years	92.97	>70	0.8215	Normal	113.171	Normal	Normal
206	61	Age 60-65 years	Male	31.8	BMI obesity	Charlson index (high burden)	COVID-Hospitalized	Environmental Health and Safety	5-6.9 years	Lung irritant 3-4.9 años	High altitude > 7 years	57.26	50–59	0.8588	Normal	66.6744	Abnormal	Abnormal
217	64	Age 60-65 years	Male	33.2	BMI obesity	Charlson index (low burden)	COVID- ambulatory	Environmental Health and Safety	5-6.9 years	Lung irritant 1-2.9 years	HIgh altitude 0 -3.9 years	50.7	50–59	0.7873	Abnormal	64.3973	Abnormal	Abnormal
274	60	Age 60-65 years	Female	26.12	BMI Overweight	Charlson index (low burden)	COVID- ambulatory	Environmental Health and Safety	≥7 years	Lung irritant No	HIgh altitude 0 -3.9 years	93.97	>70	0.8669	Normal	108.398	Normal	Normal
302	64	Age 60-65 years	Female	27.07	BMI Overweight	No	COVID- ambulatory	Environmental Health and Safety	≥7 years	Lung irritant 3-4.9 años	High altitude 4-6.9 years	82.02	>70	0.894	Normal	91.745	Normal	Normal
314	61	Age 60-65 years	Female	25.34	BMI Overweight	Charlson index (low burden)	COVID-Hospitalized	Environmental Health and Safety	≥7 years	Lung irritant 3-4.9 años	High altitude 4-6.9 years	78.02	>70	0.8277	Normal	94.2612	Normal	Normal
321	63	Age 60-65 years	Male	28.31	BMI Overweight	No	COVID-Hospitalized	Environmental Health and Safety	≥7 years	Lung irritant No	High altitude 4-6.9 years	76.55	>70	0.8319	Normal	92.0183	Normal	Normal
325	63	Age 60-65 years	Female	23.89	Normal	Charlson index (low burden)	COVID-Hospitalized	Environmental Health and Safety	≥7 years	Lung irritant 3-4.9 años	High altitude 4-6.9 years	75.14	>70	0.856	Normal	87.7804	Normal	Normal
331	63	Age 60-65 years	Female	26.78	BMI Overweight	Charlson index (low burden)	COVID-Intensive carre unit	Environmental Health and Safety	≥7 years	Lung irritant No	HIgh altitude 0 -3.9 years	66.5	60–69	0.7239	Abnormal	91.8635	Normal	Abnormal
341	63	Age 60-65 years	Male	27.19	BMI Overweight	No	COVID-Hospitalized	Environmental Health and Safety	≥7 years	Lung irritant > 5 years	High altitude 4-6.9 years	55.56	50–59	0.894	Normal	62.1477	Abnormal	Abnormal
386	60	Age 60-65 years	Male	24.15	Normal	Charlson index (high burden)	COVID- ambulatory	Environmental Health and Safety	≥7 years	Lung irritant No	HIgh altitude 0 -3.9 years	43	35–49	0.7011	Abnormal	61.3322	Abnormal	Abnormal
395	64	Age 60-65 years	Male	28.92	BMI Overweight	Charlson index (low burden)	COVID-Intensive carre unit	Environmental Health and Safety	≥7 years	Lung irritant No	High altitude 4-6.9 years	41.99	35–49	0.793	Abnormal	52.9508	Abnormal	Abnormal
24	63	Age 60-65 years	Female	29.06	BMI Overweight	No	COVID- ambulatory	Operator	3-4.9 years	Lung irritant No	HIgh altitude 0 -3.9 years	85.07	>70	1.0487	Normal	81.1195	Normal	Normal
46	63	Age 60-65 years	Female	28.02	BMI Overweight	No	COVID- ambulatory	Operator	3-4.9 years	Lung irritant No	HIgh altitude 0 -3.9 years	79.55	>70	0.8755	Normal	90.8624	Normal	Normal
100	61	Age 60-65 years	Male	18.16	Normal	Charlson index (low burden)	COVID- ambulatory	Operator	3-4.9 years	Lung irritant No	High altitude 4-6.9 years	51.91	50–59	0.7668	Abnormal	67.6969	Abnormal	Abnormal
167	61	Age 60-65 years	Female	24.69	Normal	No	COVID- ambulatory	Operator	5-6.9 years	Lung irritant No	High altitude 4-6.9 years	86.2	>70	0.797	Abnormal	108.156	Normal	Abnormal
168	62	Age 60-65 years	Female	29.89	BMI Overweight	Charlson index (low burden)	COVID- ambulatory	Operator	5-6.9 years	Lung irritant > 5 years	HIgh altitude 0 -3.9 years	85.92	>70	0.7502	Abnormal	114.529	Normal	Abnormal
256	63	Age 60-65 years	Female	25.2	BMI Overweight	Charlson index (low burden)	COVID- ambulatory	Operator	5-6.9 years	Lung irritant No	High altitude > 7 years	43.52	35–49	0.7421	Abnormal	58.6444	Abnormal	Abnormal
257	61	Age 60-65 years	Female	24.09	Normal	Charlson index (high burden)	COVID- ambulatory	Operator	5-6.9 years	Lung irritant 1-2.9 years	HIgh altitude 0 -3.9 years	43.22	35–49	0.7466	Abnormal	57.8891	Abnormal	Abnormal
264	63	Age 60-65 years	Male	29.17	BMI Overweight	Charlson index (high burden)	COVID- ambulatory	Operator	5-6.9 years	Lung irritant No	HIgh altitude 0 -3.9 years	42.17	35–49	0.768	Abnormal	54.9089	Abnormal	Abnormal
335	64	Age 60-65 years	Female	34.08	BMI obesity	Charlson index (high burden)	COVID-Hospitalized	Operator	≥7 years	Lung irritant 3-4.9 años	HIgh altitude 0 -3.9 years	60.64	60–69	0.8855	Normal	68.4811	Abnormal	Abnormal
358	61	Age 60-65 years	Female	27.3	BMI Overweight	No	COVID- ambulatory	Operator	≥7 years	Lung irritant 3-4.9 años	High altitude 4-6.9 years	48.72	35–49	0.7535	Abnormal	64.6583	Abnormal	Abnormal
364	61	Age 60-65 years	Male	31.2	BMI obesity	Charlson index (low burden)	COVID-Hospitalized	Operator	≥7 years	Lung irritant 3-4.9 años	HIgh altitude 0 -3.9 years	46.6	35–49	0.784	Abnormal	59.4388	Abnormal	Abnormal
371	63	Age 60-65 years	Male	22.85	Normal	Charlson index (low burden)	COVID-Hospitalized	Operator	≥7 years	Lung irritant > 5 years	HIgh altitude 0 -3.9 years	45.9	35–49	0.7666	Abnormal	59.8748	Abnormal	Abnormal
376	63	Age 60-65 years	Female	27.9	BMI Overweight	Charlson index (low burden)	COVID- ambulatory	Operator	≥7 years	Lung irritant No	High altitude > 7 years	45.06	35–49	0.784	Abnormal	57.4745	Abnormal	Abnormal
112	62	Age 60-65 years	Female	31.15	BMI obesity	Charlson index (low burden)	COVID-Hospitalized	Supervisor	3-4.9 years	Lung irritant 1-2.9 years	High altitude 4-6.9 years	49.33	35–49	0.7925	Abnormal	62.2461	Abnormal	Abnormal
147	60	Age 60-65 years	Female	24.01	Normal	Charlson index (low burden)	COVID- ambulatory	Supervisor	5-6.9 years	Lung irritant No	High altitude 4-6.9 years	95.41	>70	0.8238	Normal	115.817	Normal	Normal
202	61	Age 60-65 years	Female	22.16	Normal	Charlson index (low burden)	COVID- ambulatory	Supervisor	5-6.9 years	Lung irritant No	HIgh altitude 0 -3.9 years	67.74	60–69	0.7225	Abnormal	93.7578	Normal	Abnormal
230	63	Age 60-65 years	Male	20.36	Normal	No	COVID- ambulatory	Supervisor	5-6.9 years	Lung irritant 1-2.9 years	HIgh altitude 0 -3.9 years	47.83	35–49	0.7537	Abnormal	63.4603	Abnormal	Abnormal
71	60	Age 60-65 years	Male	30.93	BMI obesity	Charlson index (low burden)	COVID- ambulatory	Technician	3-4.9 years	Lung irritant 3-4.9 años	HIgh altitude 0 -3.9 years	67.32	60–69	0.7357	Abnormal	91.5047	Normal	Abnormal
149	63	Age 60-65 years	Female	25.32	BMI Overweight	Charlson index (high burden)	COVID- ambulatory	Technician	5-6.9 years	Lung irritant No	High altitude > 7 years	93.34	>70	0.7872	Abnormal	118.572	Normal	Abnormal
241	60	Age 60-65 years	Female	32.98	BMI obesity	No	COVID- ambulatory	Technician	5-6.9 years	Lung irritant No	HIgh altitude 0 -3.9 years	46.11	35–49	0.7209	Abnormal	63.9617	Abnormal	Abnormal
249	61	Age 60-65 years	Female	27.74	BMI Overweight	Charlson index (low burden)	COVID-Hospitalized	Technician	5-6.9 years	Lung irritant 1-2.9 years	High altitude > 7 years	44.97	35–49	0.7112	Abnormal	63.2312	Abnormal	Abnormal
328	62	Age 60-65 years	Female	30.89	BMI obesity	Charlson index (high burden)	COVID- ambulatory	Technician	≥7 years	Lung irritant 3-4.9 años	HIgh altitude 0 -3.9 years	71.06	>70	0.7227	Abnormal	98.3257	Normal	Abnormal
338	61	Age 60-65 years	Female	24.63	Normal	No	COVID- ambulatory	Technician	≥7 years	Lung irritant 3-4.9 años	HIgh altitude 0 -3.9 years	56.36	50–59	0.9374	Normal	60.1237	Abnormal	Abnormal
4	38	< 40 years	Female	29.46	BMI Overweight	No	COVID-Intensive carre unit	Administrative	3-4.9 years	Lung irritant 3-4.9 años	High altitude 4-6.9 years	94.99	>70	0.7962	Abnormal	119.304	Normal	Abnormal
21	32	< 40 years	Male	24.9	Normal	Charlson index (low burden)	COVID- ambulatory	Administrative	3-4.9 years	Lung irritant No	HIgh altitude 0 -3.9 years	86.02	>70	0.838	Normal	102.649	Normal	Normal
50	27	< 40 years	Male	21.89	Normal	Charlson index (high burden)	COVID- ambulatory	Administrative	3-4.9 years	Lung irritant 3-4.9 años	HIgh altitude 0 -3.9 years	78.99	>70	0.7929	Abnormal	99.6216	Normal	Abnormal
60	28	< 40 years	Male	26.57	BMI Overweight	Charlson index (low burden)	COVID- ambulatory	Administrative	3-4.9 years	Lung irritant No	HIgh altitude 0 -3.9 years	75.8	>70	0.9201	Normal	82.3823	Normal	Normal
70	25	< 40 years	Male	34.53	BMI obesity	Charlson index (high burden)	COVID- ambulatory	Administrative	3-4.9 years	Lung irritant 3-4.9 años	High altitude > 7 years	69.01	60–69	0.714	Abnormal	96.6527	Normal	Abnormal
91	28	< 40 years	Male	20.35	Normal	Charlson index (high burden)	COVID- ambulatory	Administrative	3-4.9 years	Lung irritant 1-2.9 years	HIgh altitude 0 -3.9 years	53.39	50–59	0.8505	Normal	62.7748	Abnormal	Abnormal
108	37	< 40 years	Male	34.25	BMI obesity	No	COVID- ambulatory	Administrative	3-4.9 years	Lung irritant 1-2.9 years	HIgh altitude 0 -3.9 years	49.94	35–49	0.761	Abnormal	65.6242	Abnormal	Abnormal
142	35	< 40 years	Female	26.08	BMI Overweight	No	COVID- ambulatory	Administrative	3-4.9 years	Lung irritant 1-2.9 years	High altitude > 7 years	41.88	35–49	0.7062	Abnormal	59.3033	Abnormal	Abnormal
159	26	< 40 years	Female	28.47	BMI Overweight	Charlson index (high burden)	COVID- ambulatory	Administrative	5-6.9 years	Lung irritant 1-2.9 years	High altitude 4-6.9 years	89.17	>70	0.7849	Abnormal	113.607	Normal	Abnormal
161	29	< 40 years	Male	24.7	Normal	Charlson index (low burden)	COVID- ambulatory	Administrative	5-6.9 years	Lung irritant 1-2.9 years	High altitude 4-6.9 years	88.66	>70	0.8877	Normal	99.8761	Normal	Normal
176	28	< 40 years	Male	25.09	BMI Overweight	No	COVID- ambulatory	Administrative	5-6.9 years	Lung irritant 1-2.9 years	HIgh altitude 0 -3.9 years	83.56	>70	0.8878	Normal	94.1203	Normal	Normal
193	36	< 40 years	Male	27.71	BMI Overweight	No	COVID- ambulatory	Administrative	5-6.9 years	Lung irritant 3-4.9 años	High altitude 4-6.9 years	75.89	>70	0.8544	Normal	88.8226	Normal	Normal
203	38	< 40 years	Male	25.9	BMI Overweight	No	COVID- ambulatory	Administrative	5-6.9 years	Lung irritant No	High altitude > 7 years	63.35	60–69	0.9282	Normal	68.2504	Abnormal	Abnormal
233	35	< 40 years	Female	27.35	BMI Overweight	No	COVID-Intensive carre unit	Administrative	5-6.9 years	Lung irritant No	HIgh altitude 0 -3.9 years	47.58	35–49	0.7645	Abnormal	62.2368	Abnormal	Abnormal
258	36	< 40 years	Male	22.68	Normal	Charlson index (low burden)	COVID- ambulatory	Administrative	5-6.9 years	Lung irritant > 5 years	High altitude 4-6.9 years	43.13	35–49	0.7304	Abnormal	59.0498	Abnormal	Abnormal
278	28	< 40 years	Female	26.87	BMI Overweight	No	COVID-Hospitalized	Administrative	≥7 years	Lung irritant No	High altitude 4-6.9 years	92.75	>70	1.0128	Normal	91.5778	Normal	Normal
284	27	< 40 years	Female	31.72	BMI obesity	Charlson index (low burden)	COVID-Hospitalized	Administrative	≥7 years	Lung irritant 1-2.9 years	HIgh altitude 0 -3.9 years	87.58	>70	0.7934	Abnormal	110.386	Normal	Abnormal
297	38	< 40 years	Female	16.4	Normal	Charlson index (low burden)	COVID-Hospitalized	Administrative	≥7 years	Lung irritant No	HIgh altitude 0 -3.9 years	84.46	>70	0.8754	Normal	96.4816	Normal	Normal
312	25	< 40 years	Male	27.73	BMI Overweight	Charlson index (high burden)	COVID- ambulatory	Administrative	≥7 years	Lung irritant No	High altitude > 7 years	79.73	>70	0.7489	Abnormal	106.463	Normal	Abnormal
346	29	< 40 years	Female	28.72	BMI Overweight	No	COVID-Intensive carre unit	Administrative	≥7 years	Lung irritant > 5 years	HIgh altitude 0 -3.9 years	52.94	50–59	0.783	Abnormal	67.6117	Abnormal	Abnormal
347	25	< 40 years	Male	26.04	BMI Overweight	No	COVID-Intensive carre unit	Administrative	≥7 years	Lung irritant 1-2.9 years	HIgh altitude 0 -3.9 years	52.39	50–59	0.794	Abnormal	65.9824	Abnormal	Abnormal
396	25	< 40 years	Male	23.09	Normal	No	COVID-Hospitalized	Administrative	≥7 years	Lung irritant 3-4.9 años	High altitude > 7 years	31.61	<35	0.7564	Abnormal	41.7901	Abnormal	Abnormal
398	39	< 40 years	Female	19.78	Normal	No	COVID- ambulatory	Administrative	≥7 years	Lung irritant 1-2.9 years	High altitude > 7 years	31.19	<35	0.7283	Abnormal	42.8258	Abnormal	Abnormal
400	30	< 40 years	Female	23.81	Normal	Charlson index (low burden)	COVID-Hospitalized	Administrative	≥7 years	Lung irritant > 5 years	HIgh altitude 0 -3.9 years	30.42	<35	0.7512	Abnormal	40.4952	Abnormal	Abnormal
7	30	< 40 years	Male	23.58	Normal	Charlson index (low burden)	COVID- ambulatory	Operator	3-4.9 years	Lung irritant No	High altitude 4-6.9 years	91.8	>70	0.9291	Normal	98.8053	Normal	Normal
44	29	< 40 years	Male	31.64	BMI obesity	Charlson index (low burden)	COVID-Hospitalized	Operator	3-4.9 years	Lung irritant 1-2.9 years	High altitude 4-6.9 years	79.63	>70	0.7682	Abnormal	103.658	Normal	Abnormal
48	26	< 40 years	Female	20.16	Normal	Charlson index (low burden)	COVID- ambulatory	Operator	3-4.9 years	Lung irritant No	High altitude 4-6.9 years	79.38	>70	0.845	Normal	93.9408	Normal	Normal
51	33	< 40 years	Female	23.97	Normal	Charlson index (high burden)	COVID-Hospitalized	Operator	3-4.9 years	Lung irritant 3-4.9 años	High altitude 4-6.9 years	78.96	>70	0.7381	Abnormal	106.977	Normal	Abnormal
59	33	< 40 years	Female	32.42	BMI obesity	No	COVID- ambulatory	Operator	3-4.9 years	Lung irritant No	HIgh altitude 0 -3.9 years	76.05	>70	0.7943	Abnormal	95.7447	Normal	Abnormal
68	31	< 40 years	Male	33.51	BMI obesity	Charlson index (high burden)	COVID-Hospitalized	Operator	3-4.9 years	Lung irritant > 5 years	High altitude 4-6.9 years	70.27	>70	0.7746	Abnormal	90.7178	Normal	Abnormal
73	27	< 40 years	Male	31.41	BMI obesity	No	COVID- ambulatory	Operator	3-4.9 years	Lung irritant No	HIgh altitude 0 -3.9 years	63.51	60–69	0.9236	Normal	68.7635	Abnormal	Abnormal
76	33	< 40 years	Male	24.84	Normal	Charlson index (high burden)	COVID- ambulatory	Operator	3-4.9 years	Lung irritant No	High altitude 4-6.9 years	61.57	60–69	0.9099	Normal	67.6668	Abnormal	Abnormal
98	37	< 40 years	Male	27.19	BMI Overweight	Charlson index (high burden)	COVID-Intensive carre unit	Operator	3-4.9 years	Lung irritant 3-4.9 años	High altitude 4-6.9 years	52.09	50–59	0.8859	Normal	58.799	Abnormal	Abnormal
101	32	< 40 years	Male	32.92	BMI obesity	Charlson index (low burden)	COVID-Hospitalized	Operator	3-4.9 years	Lung irritant No	HIgh altitude 0 -3.9 years	51.26	50–59	0.7715	Abnormal	66.442	Abnormal	Abnormal
130	32	< 40 years	Female	30.7	BMI obesity	Charlson index (high burden)	COVID- ambulatory	Operator	3-4.9 years	Lung irritant 3-4.9 años	HIgh altitude 0 -3.9 years	45.25	35–49	0.7503	Abnormal	60.3092	Abnormal	Abnormal
155	37	< 40 years	Female	25.27	BMI Overweight	No	COVID- ambulatory	Operator	5-6.9 years	Lung irritant 3-4.9 años	HIgh altitude 0 -3.9 years	91.09	>70	0.8768	Normal	103.889	Normal	Normal
162	39	< 40 years	Male	26.49	BMI Overweight	No	COVID- ambulatory	Operator	5-6.9 years	Lung irritant No	HIgh altitude 0 -3.9 years	88.56	>70	0.8072	Normal	109.713	Normal	Normal
171	26	< 40 years	Male	25.16	BMI Overweight	No	COVID-Hospitalized	Operator	5-6.9 years	Lung irritant 3-4.9 años	High altitude > 7 years	85.72	>70	0.7935	Abnormal	108.028	Normal	Abnormal
209	28	< 40 years	Male	29.46	BMI Overweight	No	COVID-Hospitalized	Operator	5-6.9 years	Lung irritant No	High altitude > 7 years	54.72	50–59	0.8136	Normal	67.2566	Abnormal	Abnormal
228	26	< 40 years	Male	24.81	Normal	Charlson index (low burden)	COVID- ambulatory	Operator	5-6.9 years	Lung irritant > 5 years	HIgh altitude 0 -3.9 years	48.16	35–49	0.7237	Abnormal	66.5469	Abnormal	Abnormal
235	26	< 40 years	Female	26.12	BMI Overweight	Charlson index (low burden)	COVID-Hospitalized	Operator	5-6.9 years	Lung irritant No	High altitude > 7 years	47.25	35–49	0.7193	Abnormal	65.6889	Abnormal	Abnormal
252	32	< 40 years	Female	18.71	Normal	Charlson index (high burden)	COVID-Hospitalized	Operator	5-6.9 years	Lung irritant 3-4.9 años	HIgh altitude 0 -3.9 years	44.71	35–49	0.752	Abnormal	59.4548	Abnormal	Abnormal
276	26	< 40 years	Male	22.86	Normal	No	COVID- ambulatory	Operator	≥7 years	Lung irritant No	HIgh altitude 0 -3.9 years	93.63	>70	0.8682	Normal	107.844	Normal	Normal
298	36	< 40 years	Female	29.74	BMI Overweight	Charlson index (low burden)	COVID-Intensive carre unit	Operator	≥7 years	Lung irritant No	HIgh altitude 0 -3.9 years	82.98	>70	0.7462	Abnormal	111.203	Normal	Abnormal
374	26	< 40 years	Male	17.11	Normal	No	COVID- ambulatory	Operator	≥7 years	Lung irritant No	High altitude > 7 years	45.3	35–49	0.7694	Abnormal	58.877	Abnormal	Abnormal
381	37	< 40 years	Male	24.69	Normal	Charlson index (high burden)	COVID-Intensive carre unit	Operator	≥7 years	Lung irritant No	High altitude > 7 years	43.67	35–49	0.7386	Abnormal	59.1254	Abnormal	Abnormal
399	26	< 40 years	Male	30.08	BMI obesity	No	COVID-Intensive carre unit	Operator	≥7 years	Lung irritant No	High altitude 4-6.9 years	30.44	<35	0.7859	Abnormal	38.7327	Abnormal	Abnormal
26	38	< 40 years	Female	30.02	BMI obesity	Charlson index (low burden)	COVID- ambulatory	Supervisor	3-4.9 years	Lung irritant No	High altitude > 7 years	84.11	>70	0.7448	Abnormal	112.93	Normal	Abnormal
52	39	< 40 years	Female	22.73	Normal	Charlson index (high burden)	COVID- ambulatory	Supervisor	3-4.9 years	Lung irritant > 5 years	HIgh altitude 0 -3.9 years	78.66	>70	0.7017	Abnormal	112.099	Normal	Abnormal
55	31	< 40 years	Male	28.02	BMI Overweight	No	COVID- ambulatory	Supervisor	3-4.9 years	Lung irritant No	High altitude 4-6.9 years	78.21	>70	0.8058	Normal	97.0588	Normal	Normal
85	25	< 40 years	Male	31.06	BMI obesity	Charlson index (low burden)	COVID-Intensive carre unit	Supervisor	3-4.9 years	Lung irritant No	HIgh altitude 0 -3.9 years	55.37	50–59	0.8278	Normal	66.8881	Abnormal	Abnormal
87	33	< 40 years	Male	29.48	BMI Overweight	Charlson index (high burden)	COVID- ambulatory	Supervisor	3-4.9 years	Lung irritant 1-2.9 years	High altitude > 7 years	54.63	50–59	0.8465	Normal	64.5363	Abnormal	Abnormal
99	27	< 40 years	Female	26.61	BMI Overweight	Charlson index (high burden)	COVID- ambulatory	Supervisor	3-4.9 years	Lung irritant No	HIgh altitude 0 -3.9 years	51.99	50–59	0.7437	Abnormal	69.9072	Abnormal	Abnormal
135	26	< 40 years	Female	25.29	BMI Overweight	Charlson index (high burden)	COVID- ambulatory	Supervisor	3-4.9 years	Lung irritant 1-2.9 years	High altitude 4-6.9 years	43.44	35–49	0.789	Abnormal	55.057	Abnormal	Abnormal
174	33	< 40 years	Female	20.19	Normal	No	COVID- ambulatory	Supervisor	5-6.9 years	Lung irritant 1-2.9 years	High altitude 4-6.9 years	84.6	>70	0.8195	Normal	103.234	Normal	Normal
180	26	< 40 years	Male	29.58	BMI Overweight	Charlson index (low burden)	COVID-Hospitalized	Supervisor	5-6.9 years	Lung irritant No	High altitude 4-6.9 years	81.66	>70	0.8236	Normal	99.1501	Normal	Normal
189	35	< 40 years	Male	32.11	BMI obesity	Charlson index (high burden)	COVID- ambulatory	Supervisor	5-6.9 years	Lung irritant 3-4.9 años	High altitude 4-6.9 years	78.58	>70	0.7791	Abnormal	100.86	Normal	Abnormal
231	33	< 40 years	Male	25.7	BMI Overweight	Charlson index (low burden)	COVID-Hospitalized	Supervisor	5-6.9 years	Lung irritant 1-2.9 years	High altitude > 7 years	47.77	35–49	0.7369	Abnormal	64.8256	Abnormal	Abnormal
239	26	< 40 years	Female	24.55	Normal	No	COVID- ambulatory	Supervisor	5-6.9 years	Lung irritant No	High altitude > 7 years	46.28	35–49	0.7831	Abnormal	59.0985	Abnormal	Abnormal
275	25	< 40 years	Female	22.95	Normal	No	COVID-Hospitalized	Supervisor	≥7 years	Lung irritant No	HIgh altitude 0 -3.9 years	93.69	>70	0.9532	Normal	98.29	Normal	Normal
281	33	< 40 years	Male	21.82	Normal	No	COVID- ambulatory	Supervisor	≥7 years	Lung irritant 3-4.9 años	HIgh altitude 0 -3.9 years	88.6	>70	0.8642	Normal	102.523	Normal	Normal
308	25	< 40 years	Male	25.35	BMI Overweight	No	COVID-Hospitalized	Supervisor	≥7 years	Lung irritant No	HIgh altitude 0 -3.9 years	80.32	>70	0.8198	Normal	97.9751	Normal	Normal
337	31	< 40 years	Male	22.48	Normal	Charlson index (high burden)	COVID- ambulatory	Supervisor	≥7 years	Lung irritant 1-2.9 years	High altitude 4-6.9 years	57.2	50–59	0.8531	Normal	67.0496	Abnormal	Abnormal
350	35	< 40 years	Male	30.53	BMI obesity	Charlson index (low burden)	COVID- ambulatory	Supervisor	≥7 years	Lung irritant 1-2.9 years	High altitude 4-6.9 years	51.56	50–59	0.8073	Normal	63.8672	Abnormal	Abnormal
354	25	< 40 years	Female	23.18	Normal	No	COVID- ambulatory	Supervisor	≥7 years	Lung irritant 1-2.9 years	High altitude > 7 years	49.58	35–49	0.7453	Abnormal	66.5235	Abnormal	Abnormal
356	27	< 40 years	Male	20.99	Normal	Charlson index (low burden)	COVID- ambulatory	Supervisor	≥7 years	Lung irritant No	High altitude > 7 years	49.18	35–49	0.7455	Abnormal	65.9691	Abnormal	Abnormal
369	38	< 40 years	Female	23.06	Normal	No	COVID-Hospitalized	Supervisor	≥7 years	Lung irritant > 5 years	High altitude > 7 years	46.24	35–49	0.7618	Abnormal	60.6983	Abnormal	Abnormal
9	31	< 40 years	Female	27.44	BMI Overweight	No	COVID-Hospitalized	Technician	3-4.9 years	Lung irritant No	High altitude > 7 years	91.26	>70	0.7251	Abnormal	125.859	Normal	Abnormal
27	32	< 40 years	Female	22.67	Normal	Charlson index (high burden)	COVID- ambulatory	Technician	3-4.9 years	Lung irritant 3-4.9 años	HIgh altitude 0 -3.9 years	83.53	>70	0.7364	Abnormal	113.43	Normal	Abnormal
78	36	< 40 years	Male	34.64	BMI obesity	No	COVID- ambulatory	Technician	3-4.9 years	Lung irritant 3-4.9 años	HIgh altitude 0 -3.9 years	60.33	60–69	0.9268	Normal	65.095	Abnormal	Abnormal
79	39	< 40 years	Female	23.56	Normal	Charlson index (high burden)	COVID-Hospitalized	Technician	3-4.9 years	Lung irritant No	High altitude 4-6.9 years	59.61	50–59	0.8851	Normal	67.3483	Abnormal	Abnormal
125	31	< 40 years	Female	25.63	BMI Overweight	No	COVID- ambulatory	Technician	3-4.9 years	Lung irritant 1-2.9 years	HIgh altitude 0 -3.9 years	46.42	35–49	0.7806	Abnormal	59.4671	Abnormal	Abnormal
134	27	< 40 years	Female	29	BMI Overweight	Charlson index (low burden)	COVID- ambulatory	Technician	3-4.9 years	Lung irritant No	High altitude > 7 years	44.62	35–49	0.7686	Abnormal	58.0536	Abnormal	Abnormal
141	31	< 40 years	Male	20.23	Normal	No	COVID- ambulatory	Technician	3-4.9 years	Lung irritant No	High altitude > 7 years	42.07	35–49	0.706	Abnormal	59.5892	Abnormal	Abnormal
169	27	< 40 years	Male	33.01	BMI obesity	Charlson index (high burden)	COVID- ambulatory	Technician	5-6.9 years	Lung irritant No	HIgh altitude 0 -3.9 years	85.87	>70	0.7061	Abnormal	121.612	Normal	Abnormal
191	27	< 40 years	Male	25.51	BMI Overweight	No	COVID- ambulatory	Technician	5-6.9 years	Lung irritant No	HIgh altitude 0 -3.9 years	76.77	>70	0.8887	Normal	86.3846	Normal	Normal
195	35	< 40 years	Female	20.86	Normal	No	COVID-Intensive carre unit	Technician	5-6.9 years	Lung irritant No	High altitude 4-6.9 years	74.97	>70	0.7591	Abnormal	98.7617	Normal	Abnormal
196	38	< 40 years	Male	30.75	BMI obesity	Charlson index (low burden)	COVID-Hospitalized	Technician	5-6.9 years	Lung irritant 1-2.9 years	High altitude > 7 years	74.6	>70	0.796	Abnormal	93.7186	Normal	Abnormal
208	31	< 40 years	Female	22.76	Normal	Charlson index (low burden)	COVID- ambulatory	Technician	5-6.9 years	Lung irritant 1-2.9 years	High altitude 4-6.9 years	55.11	50–59	0.7967	Abnormal	69.1728	Abnormal	Abnormal
222	33	< 40 years	Female	21.47	Normal	No	COVID-Hospitalized	Technician	5-6.9 years	Lung irritant No	High altitude > 7 years	49.08	35–49	0.7859	Abnormal	62.4507	Abnormal	Abnormal
223	36	< 40 years	Male	22.56	Normal	Charlson index (high burden)	COVID- ambulatory	Technician	5-6.9 years	Lung irritant No	High altitude > 7 years	48.97	35–49	0.7838	Abnormal	62.4777	Abnormal	Abnormal
248	32	< 40 years	Female	29.78	BMI Overweight	Charlson index (low burden)	COVID-Hospitalized	Technician	5-6.9 years	Lung irritant 3-4.9 años	High altitude 4-6.9 years	45.32	35–49	0.7962	Abnormal	56.9204	Abnormal	Abnormal
270	25	< 40 years	Male	28.84	BMI Overweight	No	COVID-Hospitalized	Technician	≥7 years	Lung irritant No	High altitude > 7 years	95.01	>70	0.7604	Abnormal	124.947	Normal	Abnormal
301	29	< 40 years	Male	27.38	BMI Overweight	No	COVID-Hospitalized	Technician	≥7 years	Lung irritant No	High altitude 4-6.9 years	82.18	>70	0.878	Normal	93.5991	Normal	Normal
310	38	< 40 years	Female	20.32	Normal	Charlson index (low burden)	COVID- ambulatory	Technician	≥7 years	Lung irritant 1-2.9 years	HIgh altitude 0 -3.9 years	80.12	>70	0.8071	Normal	99.269	Normal	Normal
313	30	< 40 years	Female	28.65	BMI Overweight	No	COVID-Hospitalized	Technician	≥7 years	Lung irritant 3-4.9 años	High altitude 4-6.9 years	78.17	>70	0.8012	Normal	97.5662	Normal	Normal
339	28	< 40 years	Male	37.24	BMI obesity	No	COVID- ambulatory	Technician	≥7 years	Lung irritant 1-2.9 years	High altitude 4-6.9 years	55.82	50–59	0.8236	Normal	67.7756	Abnormal	Abnormal
345	33	< 40 years	Female	29.28	BMI Overweight	No	COVID-Hospitalized	Technician	≥7 years	Lung irritant > 5 years	HIgh altitude 0 -3.9 years	53.49	50–59	0.773	Abnormal	69.1979	Abnormal	Abnormal
349	26	< 40 years	Male	35.24	BMI obesity	No	COVID-Hospitalized	Technician	≥7 years	Lung irritant No	High altitude > 7 years	51.69	50–59	0.7543	Abnormal	68.5271	Abnormal	Abnormal
366	35	< 40 years	Male	32.38	BMI obesity	Charlson index (low burden)	COVID-Hospitalized	Technician	≥7 years	Lung irritant 3-4.9 años	HIgh altitude 0 -3.9 years	46.48	35–49	0.7649	Abnormal	60.7661	Abnormal	Abnormal
379	30	< 40 years	Male	28.16	BMI Overweight	Charlson index (high burden)	COVID-Hospitalized	Technician	≥7 years	Lung irritant 3-4.9 años	High altitude > 7 years	44.19	35–49	0.7694	Abnormal	57.4344	Abnormal	Abnormal
388	27	< 40 years	Male	30.32	BMI obesity	No	COVID- ambulatory	Technician	≥7 years	Lung irritant No	HIgh altitude 0 -3.9 years	42.66	35–49	0.7259	Abnormal	58.7684	Abnormal	Abnormal
